# Supplementary material for: Large-scale aggregation analysis of eukaryotic proteins reveals an involvement of intrinsically disordered regions in protein folding
Source: Sci Rep. 2018 Jan 12;8:678. doi: 10.1038/s41598-017-18977-5 (PMC5766493; doi:10.1038/s41598-017-18977-5)
Supplement: Supplementary file 2 — Supplementary Dataset S1 [file 41598_2017_18977_MOESM2_ESM.xlsx]

## Sheet: 447_evaluated_proteins
Accession	Name	SGD ID	UniProt Entry	Description	Solubility 37	Synthetic Yield 37 (mM)	Synthetic Yield 37 (mg/mL)	Solubility 30	Synthetic Yield 30 (mM)	Synthetic Yield 30 (mg/mL)	No chaperone Solubility	+ EC DnaKJE Solubility	+ Yeast Ssa1/Ydj1 Solubility	+ EC GroEL/ES Solubility	+ Human CCT Solubility	Molecular Weight (Da)	Isoelectric Point	GRAVY SCORE	Null Phenotype	Subcellular localization	Protein Molecules/Cell	SCOP family	Oligomer annotation	UniProt SUBUNIT information	Disorder Region by DICHOT	Number of Disorder residues	Max Disorder region length	Amino Acid length	ALA	ARG	ASN	ASP	CYS	GLN	GLU	GLY	HIS	ILE	LEU	LYS	MET	PHE	PRO	SER	THR	TRP	TYR	VAL	PSIPRED coil
YBL016W	FUS3	S000000112	P16892	Mitogen-activated protein kinase FUS3	2.6	0.127	5.2	9.16	0.04493	1.83	2.6	62.9	69.6	53.8	3	40772	7.11	-0.287818		cytoplasm,nucleus	8476.48	d.144.1.0	heterooligomer	In the nucleus, FUS3 forms a complex with DIG1, DIG2 and STE12. The interaction of FUS3 with STE12 depends on the presence of both DIG1 and DIG2. STE12 is lost from FUS3/DIG1/DIG2 complex after pheromone treatment. During its activation and phosphorylation, FUS3 forms a membrane-associated complex with the scaffold protein STE5, the MAPKK STE7, the MAPKKK STE11, and the G-protein beta subunit GBB…		0	0	353	20	21	14	21	6	12	24	14	12	32	35	22	9	18	24	21	16	3	14	15	166
YBL019W	APN2	S000000115	P38207	DNA-(apurinic or apyrimidinic site) lyase 2	23.9	0.0228	1.4	13.2	0.0178	1.1	7.3	71.9	68.3	36.7	10.7	59445	9.81	-0.490962		cytoplasm,nucleus	414.115	d.151.1.0	n/a	n/a	1->15|388->490	118	103	520	18	34	33	35	11	18	27	30	8	42	44	45	11	26	22	45	25	5	15	26	315
YBL027W	RPL19B	S000000123	P0CX83	60S ribosomal protein L19-B	61.3	0.1888	4.1	42.2	0.1478	3.2						21704	11.93	-0.950794		cytoplasm	225359	a.94.1.1	large ribosomal subunit	Component of the large ribosomal subunit. Mature ribosomes consist of a small (40S) and a large (60S) subunit. The 40S subunit contains 32 different proteins (encoded by 56 genes) and 1 molecule of RNA (18S). The 60S subunit contains 46 different proteins (encoded by 81 genes) and 3 molecules of RNA (25S, 5.8S and 5S).	1->2|172->189	20	18	189	26	28	8	7	0	7	12	9	7	7	16	23	1	1	2	9	6	2	4	14	58
YBL032W	HEK2	S000000128	P38199	Heterogeneous nuclear rnp K-like protein 2	57.4	0.0492	2	84.2	0.0781	3.3						41683	5.97	-0.397375		cytoplasm	15576.3	d.51.1.1-:-d.51.1.1		Binds RNA.	1->42|226->258|329->381	128	53	381	31	18	26	20	2	7	35	24	8	39	25	30	3	13	16	34	22	0	6	22	193
YBL039C	URA7	S000000135	P28274	CTP synthase 1	79.2	0.0717	4.6	64.3	0.0366	2.4						64710	5.93	-0.239378		cytoplasm	57600	c.37.1.10-:-c.8.3.1-:-c.23.16.1	Homodimer	Homodimer. Oligomerizes to a tetramer in the presence of its substrates UTP and ATP.	1->31|558->579	53	31	579	30	21	20	35	8	15	48	48	20	40	55	45	17	19	23	30	35	6	18	46	255
YBL058W	SHP1	S000000154	P34223	UBX domain-containing protein 1	81.7	0.0905	4.2	98.4	0.01197	0.56						46987	4.72	-0.960993		cytoplasm,nucleus	3198.38	a.5.2.3-:-d.245.1.1-:-d.15.1.2		Interacts with CDC48.	42->222|422->423	183	181	423	28	25	29	32	2	25	35	33	6	11	28	23	7	17	24	38	25	3	12	20	295
YBL061C	SKT5	S000000157	P34226	Protein SKT5	4.2	0.0059	0.5	14.19	0.00292	0.22	6.5		81.4	10.2	5.7	77066	10.08	-0.684627		bud neck,cytoplasm,nucleus	2583.71	a.118.8.1-:-a.118.18.1		May interact with CHS3 and seems to be an adaptor (along with BNI4) to link CHS3 to septins.	1->194|523->696	368	194	696	59	30	49	34	4	36	38	43	16	22	65	60	17	22	25	80	36	5	26	29	306
YBL069W	AST1	S000000165	P35183	Protein AST1	16.9	0.0709	3.4	22.4	0.0694	3.4	18.1	95.1	91.8	88	22.1	48348	8.57	-0.299301		cytoplasm,nucleus		b.35.1.2-:-c.66.1.13	n/a	n/a	1->47|427->429	50	47	429	24	12	24	27	5	12	22	29	11	31	34	41	11	15	21	30	16	5	24	35	186
YBL072C	RPS8A	S000000168	P0CX39	40S ribosomal protein S8-A	73.4	0.4261	9.6	64.1	0.2591	5.8						22489	11.42	-0.8295		cytoplasm	15947.6	no domain assigned	small ribosomal subunit	Component of the small ribosomal subunit. Mature ribosomes consist of a small (40S) and a large (60S) subunit. The 40S subunit contains 32 different proteins (encoded by 56 genes) and 1 molecule of RNA (18S). The 60S subunit contains 46 different proteins (encoded by 81 genes) and 3 molecules of RNA (25S, 5.8S and 5S).	129->150	22	22	200	23	22	8	3	2	7	14	16	4	11	10	22	1	7	4	17	12	3	6	8	92
YBL074C	AAR2	S000000170	P32357	A1 cistron-splicing factor AAR2	52.8	0.0741	3.1	75.91	0.0164	0.68						41688	4.77	-0.63662	inviable	cytoplasm,nucleus	7327.59	no domain assigned	Heterodimer	Heterodimer Probable. Interacts with PRP8 (via RNase H homology domain and MPN domain), competing with BRR2 for the same binding site. Component of a U5 snRNP complex that contains at least the U5 snRNA, PRP8, SNU114, AAR2, SMB1, SMD1, SMD2, SMD3, SME1, SMX2 and SMX3, but is not a component of the U4/U6-U5 tri-snRNP complex.	161->175|325->355	46	31	355	12	11	25	28	3	16	29	17	12	25	25	24	16	19	13	25	13	4	22	16	160
YBL075C	SSA3	S000000171	P09435	Heat shock protein SSA3	79.5	0.0295	2.1	84.17	0.00776	0.55						70546	4.89	-0.489368		cytoplasm	6441.96	c.55.1.1-:-c.55.1.12-:-b.130.1.1-:-a.8.4.1	n/a	n/a	1->3|610->649	43	40	649	59	34	32	51	2	20	49	53	6	39	46	46	9	27	25	44	54	1	13	39	233
YBR006W	UGA2	S000000210	P38067	Succinate-semialdehyde dehydrogenase [NADP(+)]	31	0.0632	3.4	50.8	0.0282	1.5						54189	6.61	-0.052918		cytoplasm		c.82.1.0	n/a	n/a	1->6|490->497	14	8	497	42	15	23	19	11	9	36	39	7	30	41	37	9	24	26	33	35	4	17	40	200
YBR025C	OLA1	S000000229	P38219	Obg-like ATPase 1	93.2	0.3291	14.5	86.5	0.1217	5.4						44174	7.42	-0.288579		cytoplasm	36802.6	c.37.1.8-:-c.37.1.12-:-d.15.10.2	Monomer	Monomer By similarity. Interacts with the 26S proteasome subunit RPT6.	1->10|389->394	16	10	394	30	19	14	24	6	13	33	25	7	35	35	38	8	14	18	21	16	3	10	25	158
YBR028C	YPK3	S000000232	P38070	Serine/threonine-protein kinase YPK3	2.8	0.0179	1.1	5.1	0.0136	0.8	5.3	107.8	62.9	38.7	6.7	59591	7.87	-0.567048		cytoplasm	1471.64	d.144.1.7	n/a	n/a	1->123|408->427|482->525	187	123	525	26	22	36	33	5	13	34	28	14	34	53	46	9	20	22	50	30	4	25	21	312
YBR046C	ZTA1	S000000250	P38230	Probable quinone oxidoreductase	42.7	0.2114	7.8	79.5	0.1032	3.8						37018	9.46	-0.153593		cytoplasm,nucleus		b.35.1.2-:-c.66.1.13	n/a	n/a	1->17|331->334	21	17	334	25	9	12	15	2	10	23	27	2	25	32	34	3	13	14	23	17	1	22	25	128
YBR056W		S000000260	P38081	Uncharacterized glycosyl hydrolase YBR056W	47.6	0.067	3.9	71.1	0.0297	1.7						57822	6.43	-0.615968		cytoplasm	1960.45	c.1.8.4	n/a	n/a	1->47	47	47	501	27	15	23	41	4	18	32	37	18	35	33	48	8	24	19	35	17	20	21	26	234
YBR061C	TRM7	S000000265	P38238	tRNA (cytidine(32)/guanosine(34)-2'-O)-methyltransferase	24	0.4759	16.5	42.1	0.1215	4.2	43.8	105.6	97	108.8	38.5	34700	7.84	-0.38871		cytoplasm	4112.7	c.66.1.25		Interacts with TRM732; for 2'-O-methylation of cytidine 32 in substrate tRNAs. Interacts with RTT10/TRM734; for 2'-O-methylation of position 34 in substrate tRNAs.	1->20|224->310	107	87	310	19	15	10	26	8	14	12	16	6	12	35	25	5	15	17	32	14	3	9	17	170
YBR101C	FES1	S000000305	P38260	Hsp70 nucleotide exchange factor FES1	86.4	0.1309	4.3	86.2	0.1057	3.4						32604	4.76	-0.242414		cytoplasm	13112.9	a.118.1.21		Interacts with the Hsp70 chaperones SSA1 and SSB1.	1->71	71	71	290	20	9	23	23	2	9	22	12	4	22	42	24	8	9	10	20	9	2	6	14	74
YBR118W	TEF2	S000000322	P02994	Elongation factor 1-alpha	58.1	0.3242	16.2	101	0.0706	3.5						50032	9.72	-0.299782		cytoplasm	450.486	c.37.1.0-:-b.43.3.1-:-b.44.1.1	heterohexamer	The eukaryotic elongation factor 1 complex (eEF1) is probably a heterohexamer. Two trimeric complexes, each composed of eEF1A (TEF1 or TEF2), eEF1Balpha (EFB1) and eEF1Bgamma (CAM1 or TEF4), are probably dimerized via the eF1Bgamma subunits. eEF1A interacts directly with eEF1Balpha. Interacts with elongation factor 3 (YEF3 or HEF3), BNI1, SRV2 and ZPR1. Binds to actin and forms a ternary complex …	1->1|442->458	18	17	458	37	18	16	24	7	12	31	42	11	30	24	49	8	17	23	21	28	6	8	46	201
YBR126C	TPS1	S000000330	Q00764	Alpha,alpha-trehalose-phosphate synthase [UDP-forming] 56 kDa subunit	92.9	0.0494	2.8	81.7	0.0218	1.2						56147	6.02	-0.223636		cytoplasm	10895.7	c.87.1.6	heterooligomer	The trehalose synthase complex is composed of the two catalytic subunits TPS1 and TPS2 and at least one of the two regulatory subunits TPS3 or TSL1.	1->18|481->495	33	18	495	23	15	30	24	4	18	35	31	15	30	46	32	8	24	19	39	26	10	21	45	167
YBR151W	APD1	S000000355	P38281	Actin patches distal protein 1	67.1	0.1444	5.2	69.5	0.0794	2.8						35759	7.16	-0.412342		cytoplasm,nucleus	1997.65	c.47.1.11	n/a	n/a	1->44|111->142|181->203|306->316	110	44	316	19	15	16	21	9	11	22	14	9	23	26	27	3	12	16	23	16	5	7	22	188
YBR155W	CNS1	S000000359	P33313	Hsp70/Hsp90 co-chaperone CNS1	69	0.1839	8.1	87.8	0.1408	6.2						44112	5.62	-0.715325	inviable	cytoplasm	672.127	a.118.8.8	Monomer	Monomer. Component of Hsp70 and Hsp90 chaperone complexes. Interacts (via TPR repeats) with HSC82 and HSP82 (via C-terminal MEEVD pentapeptide). Interacts with CPR7, SSA1 and SPI1.	1->83|175->385	294	211	385	26	16	21	19	5	14	48	18	3	19	37	46	10	16	19	20	16	2	12	18	142
YBR158W	AMN1	S000000362	P38285	Antagonist of mitotic exit network protein 1	4.9	0.0402	2.5	10	0.0279	1.7	24.8	115.8	105.1		15.3	62686	9.67	-0.371949		cytoplasm,nucleus	2022.36	a.158.1.1-:-c.10.1.3		Interacts with TEM1.	1->30|171->247|485->549	172	77	549	26	33	35	25	12	20	35	17	15	31	65	43	10	22	30	50	27	8	9	36	264
YBR160W	CDC28	S000000364	P00546	Cyclin-dependent kinase 1	7	0.394	13.4	10.3	0.2063	7	9.5	86.1	70.1	91.7	16.1	34061	8.5	-0.238591	inviable	cytoplasm,nucleus	6665.95	d.144.1.7	heterooligomer	Forms a stable but non-covalent complex with the CKS1 protein and with a cyclin.	1->4|298->298	5	4	298	17	20	8	23	4	10	16	21	7	23	36	22	5	12	17	15	7	4	13	18	132
YBR166C	TYR1	S000000370	P20049	Prephenate dehydrogenase [NADP(+)]	16.1	0.079	4	18.3	0.0972	4.9	7.5	91.1	101.3	45.7	9.3	50923	6.57	-0.145354		cytoplasm	2181.17	c.2.1.6-:-a.100.1.12	n/a	n/a	1->33|284->322|438->452	87	39	452	29	9	20	23	7	17	29	25	13	37	43	37	8	20	15	42	22	8	20	28	138
YBR169C	SSE2	S000000373	P32590	Heat shock protein homolog SSE2	26.8	0.0131	1	56.6	0.0109	0.8	40.7	89.3	90.1	83	83.8	77620	5.38	-0.499856		cytoplasm	6301.72	c.55.1.1-:-c.55.1.12-:-b.130.1.1-:-a.8.4.1	n/a	n/a	1->5|648->693	51	46	693	54	33	37	55	4	17	55	34	9	41	54	63	10	28	31	43	48	4	21	52	233
YBR181C	RPS6B	S000000385	P0CX38	40S ribosomal protein S6-B	53.7	0.2139	5.8	37.4	0.3115	8.4						26996	11.22	-0.771186		cytoplasm	38831.8	no domain assigned	small ribosomal subunit	Component of the small ribosomal subunit. Mature ribosomes consist of a small (40S) and a large (60S) subunit. The 40S subunit contains 32 different proteins (encoded by 56 genes) and 1 molecule of RNA (18S). The 60S subunit contains 46 different proteins (encoded by 81 genes) and 3 molecules of RNA (25S, 5.8S and 5S). Interacts with snoRNA U3. Interacts with MPP10. Component of the ribosomal sma…	203->236	34	34	236	18	28	7	12	1	12	17	17	2	12	20	28	2	9	9	9	10	0	5	18	117
YBR189W	RPS9B	S000000393	P05755	40S ribosomal protein S9-B	65.9	0.065	1.4	75.2	0.0946	2.1						22298	10.9	-0.653846		cytoplasm	63349.6	d.66.1.2	small ribosomal subunit	Component of the small ribosomal subunit. Mature ribosomes consist of a small (40S) and a large (60S) subunit. The 40S subunit contains 32 different proteins (encoded by 56 genes) and 1 molecule of RNA (18S). The 60S subunit contains 46 different proteins (encoded by 81 genes) and 3 molecules of RNA (25S, 5.8S and 5S). Interacts with snoRNA U3. Interacts with MPP10. Component of the ribosomal sma…	1->18|177->195	37	19	195	20	24	4	10	0	5	17	10	4	9	20	17	2	7	9	12	7	0	6	12	86
YBR191W	RPL21A	S000000395	Q02753	60S ribosomal protein L21-A	37.3	0.1046	1.9	64.5	0.0552	1						18242	11.2	-0.61375		cytoplasm		b.34.5.1	large ribosomal subunit	Component of the large ribosomal subunit. Mature ribosomes consist of a small (40S) and a large (60S) subunit. The 40S subunit contains 32 different proteins (encoded by 56 genes) and 1 molecule of RNA (18S). The 60S subunit contains 46 different proteins (encoded by 81 genes) and 3 molecules of RNA (25S, 5.8S and 5S).	1->3|156->160	8	5	160	11	14	7	3	1	9	8	12	6	8	8	17	4	5	6	9	7	0	8	17	84
YBR261C	TAE1	S000000465	P38340	Alpha N-terminal protein methyltransferase 1	78.4	0.5496	14.3	93.6	0.1505	3.9						26068	4.96	-0.334914		cytoplasm	3060.23	c.66.1.42	n/a	n/a	1->1|229->232	5	4	232	15	10	8	20	3	9	15	18	5	13	19	16	8	6	13	8	12	5	8	21	101
YBR264C	YPT10	S000000468	P38146	GTP-binding protein YPT10	53	0.2677	5.8	60.42	0.14607	3.19						21834	7.3	-0.113066		cytoplasm	1363.73	c.37.1.0		Via its C-terminal end interacts with the Rab GDP dissociation inhibitor (RabGDI). Interacts with YIF1, YIP3, YIP4 and YIP5.	1->3|161->199	42	39	199	14	5	9	9	4	9	13	14	3	18	16	17	3	6	5	17	14	2	6	15	93
YCL026C-A	FRM2	S000000589	P37261	Fatty acid repression mutant protein 2	19.8	0.2594	5.5	50.47	0.12501	2.65	18.1	90	72.4	82.8	23.5	21232	7.04	-0.171502		cytoplasm,nucleus		d.90.1.0	n/a	n/a	1->3|193->193	4	3	193	21	8	12	9	2	9	9	10	5	11	15	9	2	7	13	8	17	3	6	17	77
YCL028W	RNQ1	S000000533	P25367	[PIN+] prion protein RNQ1	76.7	0.0846	3.6	90.69	0.01773	0.75						42580	6.63	-1.13728		cytoplasm,nucleus	1141.03	no domain assigned	n/a	n/a	1->405	405	405	405	30	6	50	8	0	77	8	61	7	4	18	7	14	14	3	67	10	0	16	5	365
YCL034W	LSB5	S000000539	P25369	LAS seventeen-binding protein 5	75.5	0.1051	4.2	104.76	0.0474	1.89						39872	5.25	-0.682768		cytoplasm,nucleus		a.118.9.2	n/a	n/a	1->1|132->241|295->354	171	110	354	26	25	21	29	1	18	22	20	6	24	34	17	5	9	8	42	17	1	19	10	180
YCL035C	GRX1	S000000540	P25373	Glutaredoxin-1	110.9	1.607	19.9	98.6	0.4595	5.7						12380	4.83	-0.248182		cytoplasm,nucleus	3026.84	c.47.1.14	n/a	n/a	91->110	20	20	110	8	3	8	5	2	5	12	6	3	9	14	8	2	2	4	3	5	0	4	7	37
YCL040W	GLK1	S000000545	P17709	Glucokinase-1	82.4	0.1065	5.9	84.4	0.0807	4.5						55377	6.14	-0.22		cytoplasm,punctate composite	21114.4	c.55.1.3-:-c.55.1.10	n/a	n/a	1->11|500->500	12	11	500	31	22	15	32	7	19	33	38	15	27	59	32	14	19	22	33	36	2	13	31	218
YCR004C	YCP4	S000000597	P25349	Flavoprotein-like protein YCP4	83.5	0.6768	17.8	94.4	0.3681	9.7						26350	8.34	-0.22834		cytoplasm,punctate composite	14599.4	c.23.5.0	n/a	n/a	1->3|201->247	50	47	247	31	5	4	9	3	6	18	24	4	12	20	24	3	9	13	16	22	4	8	12	116
YCR005C	CIT2	S000000598	P08679	Citrate synthase, peroxisomal	78.1	0.1014	5.2	71.8	0.1216	6.2						51413	6.34	-0.333044		cytoplasm	2313.31	a.103.1.1	n/a	n/a	1->25|460->460	26	25	460	32	18	18	28	0	17	30	32	13	21	53	32	8	16	22	42	18	6	22	32	162
YCR012W	PGK1	S000000605	P00560	Phosphoglycerate kinase	88.9	0.1596	7.1	91.7	0.0858	3.8						44738	7.77	-0.10601	inviable	cytoplasm,nucleus	314024	c.86.1.1	n/a	n/a	1->1	1	1	416	43	13	14	26	1	8	29	37	8	23	41	42	4	19	17	26	18	2	7	38	191
YCR036W	RBK1	S000000632	P25332	Ribokinase	85	0.1077	4	81.95	0.0278	1.03						36924	5.04	-0.243544		cytoplasm,nucleus	1784.37	c.72.1.0	n/a	n/a	1->2|331->333	5	3	333	18	12	17	18	4	13	28	29	6	26	30	23	6	14	13	18	22	2	10	24	125
YCR053W	THR4	S000000649	P16120	Threonine synthase	78.9	0.1205	6.9	89	0.1054	6.1						57474	5.39	-0.28035		cytoplasm,nucleus	26000.4	c.79.1.0	n/a	n/a	1->1|512->514	4	3	514	41	16	29	32	2	19	36	28	6	36	46	43	7	30	19	40	31	4	18	31	209
YCR054C	CTR86	S000000650	P25355	Copper transport protein 86	80.9	0.055	3.6	67.9	0.0574	3.7						65205	4.67	-0.197513	inviable	cytoplasm	8965.92	a.118.1.21	n/a	n/a	523->563	41	41	563	23	23	42	40	14	23	44	17	9	47	70	34	11	34	19	35	27	4	19	28	154
YCR060W	TAH1	S000000656	P25638	TPR repeat-containing protein associated with Hsp90	89.7	0.4483	5.6	94.7	0.06635	0.83						12511	6.51	-0.489189		cytoplasm,nucleus	1655.89	a.118.8.8	heterooligomer	Component of the R2TP complex composed at least of RVB1, RVB2, TAH1 and PIH1. Interacts also with HSP90.	1->4|96->111	20	16	111	9	5	3	3	2	14	9	8	2	5	10	6	3	2	4	7	4	0	7	8	22
YCR073W-A	SOL2	S000000718	P37262	6-phosphogluconolactonase-like protein 2	65.9	0.2706	9.3	82.4	0.1262	4.3						34501	6.84	-0.259048		cytoplasm	1155.25	c.124.1.1	n/a	n/a	1->89|292->315	113	89	315	27	14	10	23	5	4	19	22	10	19	24	25	5	14	17	29	14	4	6	24	143
YDL017W	CDC7	S000002175	P06243	Cell division control protein 7	2.4	0.0679	4	2.8	0.0882	5.1	4.8	76.8	72.4	22.7	7.6	58320	5.72	-0.455029	inviable	cytoplasm,nucleus	1600.23	d.144.1.7		Associates with DBF4 and ORC2.	1->32|189->191|328->403|476->507	143	76	507	23	22	29	35	9	18	36	30	12	32	50	37	13	24	23	33	24	7	25	25	271
YDL036C	PUS9	S000002194	Q12069	tRNA pseudouridine(32) synthase, mitochondrial	4.9	0.0429	2.3	10.7	0.0566	3	8.1	114.2	71.5	79	3	53398	9.71	-0.751299		cytoplasm,nucleus	639.377	d.66.1.5-:-d.265.1.3	n/a	n/a	1->96	96	96	462	20	33	26	28	7	15	37	27	14	31	35	44	6	16	23	22	28	6	16	28	236
YDL045C	FAD1	S000002203	P38913	FAD synthase	10.6	0.4154	14.7	7.7	0.1239	4.4	10.3	91.7	85.4	66.7	14.8	35546	5.05	-0.352941	inviable	cytoplasm		c.26.2.2	n/a	n/a		0	0	306	15	15	17	16	5	14	23	15	7	24	30	13	5	20	15	27	14	7	15	9	159
YDL047W	SIT4	S000002205	P20604	Serine/threonine-protein phosphatase PP1-1	10.4	0.3935	14	37.4	0.1069	3.8	22.8	106.3	83.8	82.4	46.1	35537	5.17	-0.203537		cytoplasm,nucleus	3970.61	d.159.1.3	heterooligomer	Inactivated in a complex with phosphatase methylesterase PPE1 (PP2Ai). Interacts with phosphatase 2A activator RRD1, which can reactivate PP2Ai by dissociating the catalytic subunit from the complex. Forms a ternary complex with RRD1-TAP42.	1->6	6	6	311	16	14	14	18	10	13	23	22	9	15	29	15	8	16	13	15	15	6	14	26	146
YDL048C	STP4	S000002206	Q07351	Zinc finger protein STP4	50.7	0.0105	0.6	37	0.0105	0.6						54366	9.47	-0.718163		cytoplasm,mitochondrion,nucleus	622.843	g.37.1.3-:-g.37.1.3	n/a	n/a	1->260|327->354|486->490	293	260	490	21	20	34	23	13	16	16	14	26	20	39	34	6	18	43	76	38	2	13	18	377
YDL055C	PSA1	S000002213	P41940	Mannose-1-phosphate guanyltransferase	71	0.1558	6.2	71.9	0.0544	2.2						39566	6.29	0.003047	inviable	cytoplasm	97062.4	c.68.1.6-:-b.81.1.8	n/a	n/a	1->1|230->248|343->361	39	19	361	18	10	19	19	3	5	25	30	6	30	34	30	6	12	22	17	23	3	10	39	162
YDL059C	RAD59	S000002217	Q12223	DNA repair protein RAD59	14	0.6541	17.4	20.2	0.3509	9.3	18.8	81.9	78.5	50.8	16.4	26630	9.1	-0.57437		cytoplasm,nucleus	468.395	d.50.1.3		Interacts with RAD51 and RAD52.	1->16|212->238	43	27	238	16	8	19	11	3	8	15	18	4	18	17	22	2	6	6	17	20	3	14	11	98
YDL081C	RPP1A	S000002239	P05318	60S acidic ribosomal protein P1-alpha	81.4	0.2413	2.6	75.1	0.1256	1.4						10908	3.61	-0.024528		cytoplasm		no domain assigned	Heterodimer, large ribosomal subunit	Heterodimer of P1A-P2B. Component of the large ribosomal subunit. Mature ribosomes consist of a small (40S) and a large (60S) subunit. The 40S subunit contains 32 different proteins (encoded by 56 genes) and 1 molecule of RNA (18S). The 60S subunit contains 46 different proteins (encoded by 81 genes) and 3 molecules of RNA (25S, 5.8S and 5S). The 5 acidic ribosomal P-proteins form the stalk struc…	65->106	42	42	106	20	0	5	8	0	1	15	10	0	5	11	5	2	4	2	8	3	1	1	5	60
YDL082W	RPL13A	S000002240	Q12690	60S ribosomal protein L13-A	40.4	0.0556	1.3									22554	11.79	-0.734171		cytoplasm	133101	no domain assigned	large ribosomal subunit	Component of the large ribosomal subunit. Mature ribosomes consist of a small (40S) and a large (60S) subunit. The 40S subunit contains 32 different proteins (encoded by 56 genes) and 1 molecule of RNA (18S). The 60S subunit contains 46 different proteins (encoded by 81 genes) and 3 molecules of RNA (25S, 5.8S and 5S).	1->7|154->199	53	46	199	32	26	9	6	0	9	14	8	4	10	11	20	1	8	9	6	8	1	3	14	107
YDL103C	QRI1	S000002261	P43123	UDP-N-acetylglucosamine pyrophosphorylase	81.4	0.0809	4.3	80.4	0.0292	1.6						53476	7.42	-0.457023	inviable	cytoplasm,nucleus	5480.73	c.68.1.5	n/a	n/a	1->7|475->477	10	7	477	28	16	25	28	7	18	36	36	8	28	49	48	7	21	21	35	19	5	17	25	203
YDL110C	TMA17	S000002268	Q12513	Translation machinery-associated protein 17	105.8	0.0929	1.6									16771	4.42	-0.771333		cytoplasm,nucleus	2108.25	no domain assigned		Interacts with the 40S and 60S ribosomal subunits.	1->3|66->77|108->150	58	43	150	10	8	13	16	1	4	15	9	3	12	10	10	4	2	3	11	6	0	4	9	70
YDL124W		S000002282	Q07551	NADPH-dependent alpha-keto amide reductase	48.9	0.1393	4.9	81.8	0.0709	2.5						35560	6.1	-0.379487		cytoplasm,nucleus	4031.32	c.1.7.0	Monomer.	Monomer.	1->5|292->312	26	21	312	21	8	14	16	1	18	24	15	5	21	32	28	4	14	16	21	16	4	16	18	146
YDL129W		S000002287	Q07555	Uncharacterized protein YDL129W	78.8	0.1259	4.1	51.58	0.03341	1.1						32916	10.28	-0.95189		cytoplasm,nucleus	450.486	no domain assigned	n/a	n/a	1->63|158->248|283->291	163	91	291	16	23	18	11	0	5	31	10	4	6	33	28	3	5	20	32	22	2	7	15	159
YDL135C	RDI1	S000002294	Q12434	Rho GDP-dissociation inhibitor	70.4	0.103	2.4	92.7	0.082	1.9						23138	5.89	-0.644555		cytoplasm,nucleus	1668.84	b.1.18.8	n/a	n/a	1->11	11	11	202	11	5	11	14	0	6	20	8	3	13	17	26	1	8	8	14	11	2	9	15	98
YDL136W	RPL35B	S000002295	P0CX85	60S ribosomal protein L35-B	31.6	0.7945	11.1	45.7	1.085	15.1						13909	11.36	-0.79		cytoplasm	19095.8	a.2.2.1	large ribosomal subunit	Component of the large ribosomal subunit. Mature ribosomes consist of a small (40S) and a large (60S) subunit. The 40S subunit contains 32 different proteins (encoded by 56 genes) and 1 molecule of RNA (18S). The 60S subunit contains 46 different proteins (encoded by 81 genes) and 3 molecules of RNA (25S, 5.8S and 5S).	1->1|93->120	29	28	120	13	11	1	2	1	11	8	2	0	5	13	22	1	2	4	6	6	0	4	8	58
YDL144C		S000002303	Q07589	Uncharacterized protein YDL144C	14.1	0.1846	7.3	41.65	0.07822	3.11	12.2	81.5	55.8	61	12.9	39782	6.72	-0.096348		cytoplasm,nucleus	5171.2	c.2.1.6-:-a.100.1.7	n/a	n/a	1->3|341->356	19	16	356	24	19	16	17	5	12	27	25	8	33	32	22	6	11	12	23	18	4	12	30	135
YDL155W	CLB3	S000002314	P24870	G2/mitotic-specific cyclin-3	11.8	0.1059	5.2	23.3	0.0795	3.9	11	81.1	92.1	47.3	27.4	49475	5.1	-0.518267		cytoplasm,nucleus	891.589	a.74.1.1-:-a.74.1.2	n/a	n/a	1->165|412->427	181	165	427	31	26	23	28	5	15	39	10	16	28	44	19	7	10	18	38	17	8	22	23	195
YDL156W	CMR1	S000002315	Q12510	DNA damage-binding protein CMR1	2.8	0.2824	16.7	1.65	0.06409	3.79	1.4	106.8	26.2	9.4	9.3	59155	7.26	-0.646169		cytoplasm,nucleus	3810.14	b.69.4.0	n/a	n/a	1->162|517->522	168	162	522	27	30	30	42	4	15	35	29	9	33	46	46	8	22	23	42	36	6	14	25	289
YDL160C	DHH1	S000002319	P39517	ATP-dependent RNA helicase DHH1	19.8	0.0173	1	23.26	0.00743	0.43	20	67.5	34	41.2	28.1	57544	7.97	-0.38419		cytoplasm	42884.4	c.37.1.16		Associated with the CCR4-NOT complex and possibly other big complexes. Interacts with CDC39/NOT1 and POP2, components of the CCR4-NOT complex, with the mRNA decapping proteins DCP1, LSM1, PAT1, with IGO1, and with KEM1, the major 5'-3' exonuclease.	1->45|423->506	129	84	506	29	23	28	23	7	41	28	24	15	36	49	30	13	25	34	24	35	2	14	26	245
YDL165W	CDC36	S000002324	P06100	General negative regulator of transcription subunit 2	15.9	0.1967	4.4	30.73	0.11306	2.53	8.3	36.3	79.3	46	10.7	22362	5.74	-0.405759	inviable	cytoplasm	2120.45	no domain assigned	heterooligomer	Forms a NOT protein complex that comprises NOT1, NOT2, NOT3, NOT4 and NOT5. Subunit of the 1.0 MDa CCR4-NOT core complex that contains CCR4, CAF1, NOT1, NOT2, NOT3, NOT4, NOT5, CAF40 and CAF130. In the complex interacts with NOT1 and NOT5. The core complex probably is part of a less characterized 1.9 MDa CCR4-NOT complex.	44->66	23	23	191	7	11	5	12	2	10	13	7	4	6	23	10	6	14	12	16	13	4	7	9	105
YDL168W	SFA1	S000002327	P32771	S-(hydroxymethyl)glutathione dehydrogenase	62.6	0.4114	16.9	91.8	0.1468	6						41042	6.74	-0.048964		cytoplasm	8374.53	b.35.1.2-:-c.66.1.7	n/a	n/a	1->9|382->386	14	9	386	38	11	9	25	15	10	22	43	9	27	22	33	6	16	12	17	29	2	8	32	182
YDL173W	PAR32	S000002332	Q12515	Protein PAR32	79.5	0.1254	4	62.3	0.0719	2.3						31886	10.3	-0.958305		cytoplasm	1141.03	no domain assigned	n/a	n/a	1->295	295	295	295	19	12	41	19	0	7	14	27	6	19	12	30	5	11	13	29	15	0	3	13	181
YDL191W	RPL35A	S000002350	P0CX84	60S ribosomal protein L35-A	56.9	0.7516	10.5	61.3	0.9838	13.7						13909	11.36	-0.79		cytoplasm		a.2.2.1	large ribosomal subunit.	Component of the large ribosomal subunit. Mature ribosomes consist of a small (40S) and a large (60S) subunit. The 40S subunit contains 32 different proteins (encoded by 56 genes) and 1 molecule of RNA (18S). The 60S subunit contains 46 different proteins (encoded by 81 genes) and 3 molecules of RNA (25S, 5.8S and 5S).	1->1|93->120	29	28	120	13	11	1	2	1	11	8	2	0	5	13	22	1	2	4	6	6	0	4	8	58
YDL216C	RRI1	S000002375	Q12468	COP9 signalosome complex subunit 5	5.3	0.0508	2.7	7.95	0.08943	4.68	8.1	75.4	45.1	11.5	7.2	50811	5.46	-0.706364		cytoplasm		c.97.3.1	heterooligomer	Component of a COP9 signalosome-like (CSN) complex, composed of at least RRI1/CSN5, CSN9, RRI2/CSN10, PCI8/CSN11, CSN12 and CSI1. Within this complex it probably interacts directly with CSN12. Also interacts with RPN5.	1->78|233->253|364->399	135	78	440	13	28	31	34	7	19	33	17	10	25	39	27	14	16	8	47	30	2	18	22	210
YDL233W	MFG1	S000002392	Q07684	Morphogenetic regulator of filamentous growth protein 1	11.7	0.0208	1.1	20.45	0.00419	0.21	16.2	68.1	96	97.2	21.4	51320	9.03	-0.39345		cytoplasm,nucleus	1010.9	no domain assigned	n/a	n/a	1->142|305->336|396->458	237	142	458	25	18	33	19	2	28	20	22	6	26	29	24	17	27	42	38	33	3	15	31	268
YDR005C	MAF1	S000002412	P41910	Repressor of RNA polymerase III transcription MAF1	76.4	0.1144	5.1	64.9	0.02232	1						44732	4.99	-0.857468		cytoplasm,nucleus	1720.43	no domain assigned	n/a	n/a	60->225|344->395	218	166	395	14	19	44	25	5	14	27	16	3	21	30	24	3	18	16	62	19	4	18	13	232
YDR020C	DAS2	S000002427	Q12084	Putative uridine kinase DAS2	83	0.5562	14.8	83.3	0.3253	8.6						26595	4.65	-0.447414		cytoplasm,nucleus	4276.97	c.37.1.6	n/a	n/a	1->11|196->232	48	37	232	12	11	21	22	2	9	16	11	4	26	21	15	6	5	5	12	10	1	11	12	98
YDR023W	SES1	S000002430	P07284	Serine--tRNA ligase, cytoplasmic	49	0.147	7.8	90.9	0.0438	2.3						53309	5.98	-0.652814	inviable	cytoplasm		a.2.7.1-:-d.104.1.1	Homodimer	Homodimer. The tRNA molecule probably binds across the dimer.	444->462	19	19	462	24	17	23	24	8	21	51	26	9	26	41	50	6	20	19	29	13	6	21	28	189
YDR024W	FYV1	S000002431	Q99341	Putative uncharacterized protein FYV1	7.3	0.2556	4.8	14.8	0.2139	4	13.4	48	78.3	38.5	24.3	18662	10.68	-0.355901		cytoplasm,nucleus		no domain assigned	n/a	n/a				161	3	13	8	7	4	6	3	6	9	13	10	7	5	13	12	17	12	0	5	8
YDR044W	HEM13	S000002451	P11353	Oxygen-dependent coproporphyrinogen-III oxidase	27.2	0.2515	9.5	21.3	0.0663	2.5	37.3	87.8	103	98.9	49.1	37711	6.8	-0.671341	inviable	cytoplasm,nucleus	22029.3	d.248.1.1	Homodimer	Homodimer.	1->2	2	2	328	18	21	9	23	3	16	21	26	12	14	25	19	8	15	22	13	24	8	14	17	144
YDR047W	HEM12	S000002454	P32347	Uroporphyrinogen decarboxylase	31.2	0.0518	2.1	20.2	0.0399	1.6						41349	7.06	-0.179834	inviable	cytoplasm,nucleus	9223.44	c.1.22.1	Homodimer	Homodimer By similarity.	1->3|359->362	7	4	362	20	21	10	20	6	16	26	29	6	25	31	24	14	21	21	16	11	8	10	27	136
YDR049W	VMS1	S000002456	Q04311	Protein VMS1	34.2	0.0115	0.8									72733	9.64	-0.857595		cytoplasm	3930.3	d.211.1.0		Interacts with CDC48 and NPL4.	1->70|118->183|217->231|289->311|399->430|543->632	296	90	632	38	36	45	36	5	33	57	26	13	34	63	68	15	22	18	51	30	5	16	21	305
YDR050C	TPI1	S000002457	P00942	Triosephosphate isomerase	107.7	0.6792	18.2	88.3	0.6164	16.5						26795	5.86	-0.105242	inviable	cytoplasm,nucleus	207073	c.1.1.1	Homodimer	Homodimer.	1->1	1	1	248	25	8	12	15	2	7	17	22	3	15	19	21	1	11	7	16	12	3	6	26	106
YDR051C	DET1	S000002458	Q99288	Broad-range acid phosphatase DET1	56.7	0.1705	6.7	66.97	0.06158	2.41						39172	7.34	-0.742814		cytoplasm,nucleus	3170.88	c.60.1.1	n/a	n/a	1->19|330->334	24	19	334	10	30	21	23	5	10	27	20	12	16	24	19	7	16	12	19	18	4	15	26	174
YDR054C	CDC34	S000002461	P14682	Ubiquitin-conjugating enzyme E2-34 kDa	88	0.0562	1.9	82.44	0.0353	1.2						34064	3.97	-0.963729	inviable	cytoplasm,nucleus	8171.78	d.20.1.1		Interacts with CDC53. Component of the E3 ubiquitin ligase complexes SCF with CDC53, SKP1/CBF3D, HRT1 and some F-box proteins like MET30 and CDC4.	1->8|171->295	133	125	295	11	13	17	48	1	11	25	8	6	19	14	15	8	13	19	28	8	3	11	17	188
YDR063W	AIM7	S000002470	Q12156	Protein AIM7	3.7	0.0613	1	8.91	0.01878	0.32	4.7	38.8	57.1	35.5	52.2	17130	4.3	-0.498658		cytoplasm,nucleus	3037.98	d.109.1.0	n/a	n/a	45->66|147->149	25	22	149	6	6	4	10	2	4	21	5	0	11	15	12	4	4	7	11	12	2	5	8	62
YDR067C	OCA6	S000002474	Q12454	Putative tyrosine-protein phosphatase OCA6	30.7	0.2918	7.6	78.1	0.0335	0.9						26024	9.53	-0.282143		cytoplasm		c.45.1.5	n/a	n/a	1->2|187->224	40	38	224	7	13	13	11	6	3	15	3	5	18	20	21	5	9	12	19	14	2	9	19	140
YDR099W	BMH2	S000002506	P34730	Protein BMH2	103	0.5756	17.9	87.9	0.3151	9.8						31061	4.65	-0.792308		cytoplasm,nucleus	47603.2	a.118.7.1		Interacts with FIN1.	1->4|235->273	43	39	273	23	12	7	14	1	28	31	8	5	14	24	17	5	5	7	31	16	2	12	11	87
YDR111C	ALT2	S000002518	P52892	Probable alanine aminotransferase	59.7	0.1015	5.8	87.6	0.0442	2.5						56769	5.61	-0.300592		cytoplasm,nucleus	3475.7	c.67.1.0	Homodimer	Homodimer	1->38|487->507	59	38	507	32	23	18	29	8	26	37	35	10	36	52	32	9	22	28	32	31	3	18	26	203
YDR130C	FIN1	S000002537	Q03898	Filament protein FIN1	30.9	0.366	12.1	29.13	0.18666	6.19						33186	10.6	-0.868041		cytoplasm,nucleus,spindle pole		no domain assigned	Homooligomer	Homooligomer; in vitro, FIN1 self-assembles into 10 nm diameter filaments. Interacts with the 14-3-3 proteins BMH1 and BMH2, and the protein phosphatase 1 complex catalytic subunit GLC7.	1->16|146->165|205->231	63	27	291	6	19	25	14	2	15	21	12	5	21	29	32	8	9	16	28	18	0	1	10	138
YDR147W	EKI1	S000002554	Q03764	Ethanolamine kinase	57.1	0.0458	2.8	66.1	0.0628	3.9						61656	5.69	-0.487828		cytoplasm	3421.78	d.144.1.8	n/a	n/a	1->88|447->483	125	88	534	16	17	34	42	11	17	34	24	14	38	55	45	12	24	21	47	29	12	20	22	264
YDR161W	ACL4	S000002568	Q03771	Assembly chaperone of RPL4	104.7	0.0089	0.4	70.1	0.0095	0.4						42942	4.1	-0.268734		cytoplasm,nucleus	1629.89	a.118.6.1	n/a	n/a	376->387	12	12	387	28	6	23	20	4	22	48	29	1	29	46	25	10	12	13	23	14	3	12	19	80
YDR168W	CDC37	S000002575	P06101	Hsp90 co-chaperone Cdc37	92.5	0.0475	2.8	95.6	0.0169	1						58385	4.78	-0.751383	inviable	cytoplasm	10226	a.205.1.1	heterooligomer	Forms a complex with Hsp90. Interacts with CDC28, CAK1 HOG1, SLT2 and STE11.	1->109|186->232|463->506	200	109	506	25	9	29	47	0	23	55	13	13	37	44	62	19	22	17	39	17	2	10	23	209
YDR179C	CSN9	S000002586	Q03981	COP9 signalosome complex subunit 9	62	0.6196	12.1	65.63	0.16339	3.18						19476	4.88	-0.584568		cytoplasm	357.977	no domain assigned	heterooligomer	Component of a COP9 signalosome-like (CSN) complex, composed of at least RRI1/CSN5, CSN9, RRI2/CSN10, PCI8/CSN11, CSN12 and CSI1. In the complex, it probably interacts directly with CSN12 and CSI1. Interacts also with RPN5.	1->5	5	5	162	2	7	8	9	3	7	22	2	3	15	19	16	5	6	4	11	8	2	7	6	49
YDR214W	AHA1	S000002622	Q12449	Hsp90 co-chaperone AHA1	90.6	0.3844	15.1	101	0.105	4.1						39435	7.52	-0.5		cytoplasm	13939.2	d.83.2.1-:-d.129.3.5	monomer	Monomer. Interacts with HSP82.	1->8|154->215|349->350	72	62	350	16	9	19	15	3	14	30	20	6	19	25	36	2	22	15	40	18	7	8	26	148
YDR226W	ADK1	S000002634	P07170	Adenylate kinase	96.8	0.7432	18	83	0.4768	11.6						24255	6.37	-0.425225		cytoplasm,nucleus	122595	c.37.1.2	Monomer	Monomer	1->4	4	4	222	22	9	8	19	1	11	12	18	5	15	21	19	8	5	13	10	11	2	3	10	93
YDR243C	PRP28	S000002651	P23394	Pre-mRNA-splicing ATP-dependent RNA helicase PRP28	25	0.0038	0.3				23.6	104.4	83.8	75	40.4	66641	9.36	-0.484524	inviable	cytoplasm,nucleus		c.37.1.16	heterooligomer	Component of the U5 snRNP complex, composed of at least BRR2, PRP8, PRP28, DIB1, LIN1, SMB1, SMD1, SMD2, SMD3, SME1, SMX2, SMX3, and SNU114, associated with the U5 snRNA. Ref.9	1->163|556->588	196	163	588	32	28	35	33	3	26	44	27	9	52	46	55	13	18	28	45	34	7	15	38	289
YDR247W	VHS1	S000002655	Q03785	Serine/threonine-protein kinase VHS1	21.5	0.0797	4.1	14.2	0.0284	1.5	28.3	101.1	96.1	49.9	12.5	52136	6.88	-0.386768		cytoplasm	783.799	d.144.1.7	n/a	n/a	1->16|93->106|358->461	134	104	461	11	13	31	29	12	9	27	22	15	30	44	39	11	19	17	56	25	2	21	28	208
YDR248C		S000002656	Q03786	Probable gluconokinase	84.5	0.6371	14.1	83.5	0.5228	11.6						22174	7.17	-0.395855		cytoplasm	503.708	c.37.1.17	n/a	n/a	1->7|187->193	14	7	193	11	7	4	17	3	3	15	8	7	15	16	24	6	10	7	10	12	2	4	12	76
YDR252W	BTT1	S000002660	P40314	Nascent polypeptide-associated complex subunit beta-2	88.4	0.4506	7.5	94.76	0.25616	4.25						16620	9.2	-0.70604		cytoplasm	1822.45	no domain assigned	heterooligomer	Part of the nascent polypeptide-associated complex (NAC), consisting of EGD2 and either EGD1 or BTT1. NAC associates with ribosomes via EGD1 or BTT1.	1->39|131->149	58	39	149	10	3	17	5	2	11	10	9	6	4	18	15	4	3	5	7	8	0	3	9	67
YDR253C	MET32	S000002661	Q12041	Transcriptional regulator MET32	63.3	0.373	8	49.78	0.23097	4.97						21518	10.67	-0.972775		cytoplasm,nucleus		g.37.1.3-:-g.37.1.1		Interacts with MET4 and MET28.	1->88|189->191	91	88	191	12	16	18	11	5	9	11	11	5	13	15	22	1	5	9	13	7	0	1	7	122
YDR272W	GLO2	S000002680	Q05584	Hydroxyacylglutathione hydrolase, cytoplasmic isozyme	89.5	0.1292	4	87.4	0.0376	1.2						31326	6.13	-0.658394		cytoplasm,nucleus	13731.2	d.157.1.2	n/a	n/a	1->15|256->274	34	19	274	12	13	15	20	8	6	24	16	8	16	19	25	7	9	13	14	19	4	9	17	129
YDR288W	NSE3	S000002696	Q05541	Non-structural maintenance of chromosome element 3	62.5	0.1396	4.7	75.2	0.1126	3.8						33964	5.12	-0.320132	inviable	cytoplasm,nucleus	2537.22	no domain assigned	heterooligomer	Component of the Smc5-Smc6 complex which consists of KRE29, MMS21, NSE1, NSE3, NSE4, NSE5, SMC5 and SMC6. Interacts with NSE4.	1->13|92->118	40	27	303	13	12	21	19	1	9	26	18	6	32	30	23	7	10	7	31	13	0	9	16	127
YDR330W	UBX5	S000002738	Q06682	UBX domain-containing protein 5	69.3	0.1027	5.8	94.7	0.01531	0.87						56736	4.38	-0.7212		cytoplasm,nucleus	6630.43	a.5.2.3-:-c.47.1.24-:-d.15.1.2		interacts with CDC48.	1->2|45->207|334->413|492->500	254	163	500	30	26	33	41	1	28	48	20	6	34	40	26	10	21	34	35	30	3	12	22	279
YDR354W	TRP4	S000002762	P07285	Anthranilate phosphoribosyltransferase	54.8	0.0414	1.7	63.1	0.0258	1.1						41374	6.65	-0.045		cytoplasm,nucleus	1758.86	a.46.2.1-:-c.27.1.1	n/a	n/a	1->52|362->380	71	52	380	25	6	14	19	5	7	22	29	17	22	49	28	6	13	19	38	21	4	11	25	146
YDR361C	BCP1	S000002769	Q06338	Protein BCP1	102.5	0.1492	4.9	81.65	0.06173	2.01						32661	4.53	-0.692933	inviable	cytoplasm,nucleus	4590.28	no domain assigned	n/a	n/a	1->44	44	44	283	10	11	16	29	2	6	30	12	6	18	23	26	5	16	8	22	15	1	10	17	115
YDR363W	ESC2	S000002771	Q06340	Protein ESC2	74.5	0.0525	2.8	84.45	0.00779	0.41						52541	4.79	-0.91886		cytoplasm,nucleus	1885.49	d.15.1.0	heterooligomer	Component of a cullin-RING ligase (CRL)-like complex composed of at least the cullin RTT101, a linker protein MMS1, and the potential substrate receptor ESC2. Interacts with RTT101 and MMS1. Interacts with SIR2.	1->196|339->364|443->456	236	196	456	14	23	25	40	2	16	51	11	6	28	32	46	14	14	15	56	22	1	14	26	261
YDR364C	CDC40	S000002772	P40968	Pre-mRNA-processing factor 17	7.4	0.0147	0.8	6	0.0266	1.4	4.7	92.5	74.3	70.6	22.6	52047	7.2	-0.844176		cytoplasm,nucleus	1629.89	b.69.4.0	heterooligomer	Belongs to the CWC complex (or CEF1-associated complex), a spliceosome sub-complex reminiscent of a late-stage spliceosome composed of the U2, U5 and U6 snRNAs and at least BUD13, BUD31, BRR2, CDC40, CEF1, CLF1, CUS1, CWC2, CWC15, CWC21, CWC22, CWC23, CWC24, CWC25, CWC27, ECM2, HSH155, IST3, ISY1, LEA1, MSL1, NTC20, PRP8, PRP9, PRP11, PRP19, PRP21, PRP22, PRP45, PRP46, SLU7, SMB1, SMD1, SMD2, SMD…	1->159|448->455	167	159	455	13	22	23	37	7	16	26	29	21	27	30	38	3	20	21	52	23	8	19	20	210
YDR368W	YPR1	S000002776	Q12458	Putative reductase 1	88.4	0.2847	9.9	86.8	0.052	1.8						34755	7.13	-0.185897		cytoplasm,nucleus	14148.3	c.1.7.0	n/a	n/a	1->10|296->312	27	17	312	22	10	18	16	2	8	21	19	6	25	29	26	5	11	18	19	19	7	7	24	147
YDR400W	URH1	S000002808	Q04179	Uridine nucleosidase	62.6	0.0466	1.8	55.4	0.0412	1.6						37960	5.15	-0.158529		cytoplasm,nucleus		c.70.1.0	n/a	n/a	1->4|331->340	14	10	340	26	10	21	24	7	6	18	24	8	30	29	21	8	18	22	18	17	5	14	14	155
YDR418W	RPL12B	S000002826	P0CX54	60S ribosomal protein L12-B	77.4	0.266	4.7	64.8	0.1565	2.8						17822	10.2	-0.336364		cytoplasm	50307.1	d.47.1.1-:-a.4.7.1	large ribosomal subunit	Component of the large ribosomal subunit. Mature ribosomes consist of a small (40S) and a large (60S) subunit. The 40S subunit contains 32 different proteins (encoded by 56 genes) and 1 molecule of RNA (18S). The 60S subunit contains 46 different proteins (encoded by 81 genes) and 3 molecules of RNA (25S, 5.8S and 5S).	1->12|144->165	34	22	165	16	8	7	8	1	6	12	13	2	15	11	18	2	4	11	10	6	0	2	13	68
YDR423C	CAD1	S000002831	P24813	AP-1-like transcription activator YAP2	32.8	0.1435	6.6	54.44	0.01271	0.58						45751	7.03	-0.661369		cytoplasm,nucleus	622.843	g.78.1.1	Homodimer	Homodimer By similarity.	1->57|134->220|314->354|409->409	186	87	409	28	22	23	29	12	22	29	16	7	26	40	35	7	6	16	40	25	3	8	15	218
YDR453C	TSA2	S000002861	Q04120	Peroxiredoxin TSA2	72.1	0.2154	4.7	67.5	0.1126	2.4						21615	7.34	-0.104592		cytoplasm	4824.36	c.47.1.0	Homodimer	Homodimer; disulfide-linked, upon oxidation By similarity.	1->2|196->196	3	2	196	17	6	10	12	2	5	12	14	2	12	18	18	1	11	11	10	9	3	5	18	89
YDR465C	RMT2	S000002873	Q03305	Protein arginine N-methyltransferase 2	79.2	0.0939	4.4	69.14	0.02032	0.96						47469	4.27	-0.46068		cytoplasm,nucleus	1603.79	d.211.1.0-:-c.66.1.16	Monomer	Monomer.	43->64|156->216	83	61	412	22	16	19	39	4	13	39	24	8	22	40	23	11	19	15	20	23	5	24	26	182
YDR477W	SNF1	S000002885	P06782	Carbon catabolite-derepressing protein kinase	23.1	0.0387	2.8	73.5	0.0192	1.4	29.9	76.7	75.4	54.2	27.6	72045	6.65	-0.568878		cytoplasm	589.438	d.144.1.7-:-d.129.6.2		interacts with CTK1, GAL83, SAK1, SIP1, SIP2 and SNF4.	1->47|316->337|391->501|627->633	187	111	633	33	22	40	41	4	24	42	29	31	47	55	48	19	20	30	59	30	7	23	29	380
YDR482C	CWC21	S000002890	Q03375	Pre-mRNA-splicing factor CWC21	90.9	0.3775	5.9	83.71	0.10106	1.59						15762	10.44	-1.4363		cytoplasm,nucleus	555.549	no domain assigned	heterooligomer	Associates with the NTC complex (or PRP19-associated complex), composed of at least CEF1, CLF1, ISY1, NTC20, SNT309, SYF1, SYF2, and PRP19. The NTC complex associates with the spliceosome after the release of the U1 and U4 snRNAs and forms the CWC spliceosome subcomplex (or CEF1-associated complex) reminiscent of a late-stage spliceosome composed also of the U2, U5 and U6 snRNAs and at least BUD1…	1->68|98->135	106	68	135	9	15	5	3	1	16	17	5	5	5	10	11	3	0	3	14	6	1	2	4	62
YDR523C	SPS1	S000002931	P08458	Sporulation-specific protein 1	5	0.0511	2.8	6.62	0.01494	0.83	9.9	99.3	88.2	22	18.6	55704	7.65	-0.391021		cytoplasm,nucleus		d.144.1.7	n/a	n/a	1->13|273->490	231	218	490	20	21	26	26	8	15	38	24	9	36	44	44	12	19	26	39	28	4	18	33	289
YDR524C	AGE1	S000002932	Q04412	ADP-ribosylation factor GTPase-activating protein effector protein 1	4.5	0.0706	3.8	12.5	0.0099	0.5	5.4	98	112.2	17.1	2.4	54494	10.25	-0.423859		cytoplasm	395.628	g.45.1.1	n/a	n/a	1->170|321->482	332	170	482	23	21	37	20	11	17	18	13	20	33	50	40	9	20	18	68	28	5	12	19	254
YEL012W	UBC8	S000000738	P28263	Ubiquitin-conjugating enzyme E2-24 kDa	79.5	0.4906	12.1	109.1	0.3114	7.7						24633	3.91	-0.770642		cytoplasm,nucleus	1590.7	d.20.1.1	n/a	n/a	1->1|130->218	90	89	218	5	4	12	34	1	7	17	13	4	14	18	14	7	5	10	23	6	3	9	12	111
YEL019C	MMS21	S000000745	P38632	E3 SUMO-protein ligase MMS21	89.9	0.0808	2.4	83.98	0.01907	0.58						30354	4.9	-0.605244	inviable	cytoplasm,nucleus	2801.8	g.44.1.2	heterooligomer	Component of the Smc5-Smc6 complex which consists of KRE29, NSE1, NSE2/MMS21, NSE3, NSE4, NSE5, SMC5 and SMC6.	258->267	10	10	267	12	9	14	23	9	16	16	7	5	20	23	20	6	5	19	21	18	2	11	11	99
YEL029C	BUD16	S000000755	P39988	Putative pyridoxal kinase BUD16	15.2	0.0351	1.2	22.96	0.01056	0.38	17.3	105.7	93.8	108.3	19.9	35559	6.51	-0.141346		cytoplasm,nucleus		c.72.1.5	n/a	n/a	1->2|303->312	12	10	312	14	10	13	20	7	12	18	18	6	21	34	25	11	13	12	18	19	2	17	22	123
YEL038W	UTR4	S000000764	P32626	Enolase-phosphatase E1	41.4	0.3614	9.7	72.6	0.2602	6.9						25187	5.36	-0.295595		cytoplasm,nucleus	2847.16	c.108.1.22	monomer	Monomer By similarity. HAMAP-Rule MF_03117	1->2	2	2	227	18	5	11	18	1	14	9	15	4	15	21	17	1	10	12	16	10	1	13	16	81
YEL047C	FRD1	S000000773	P32614	Fumarate reductase 1	86.7	0.0163	0.8									50844	6.27	-0.135106		cytoplasm,nucleus	7622.25	c.3.1.4-:-d.168.1.1-:-c.3.1.8	n/a	n/a	1->5|467->470	9	5	470	34	17	26	25	5	16	31	42	9	25	52	33	9	17	17	34	28	2	8	40	215
YEL054C	RPL12A	S000000780	P0CX53	60S ribosomal protein L12-A	76.1	0.4701	8.4	76.4	0.2633	4.7						17822	10.2	-0.336364		cytoplasm	68483.8	d.47.1.1-:-a.4.7.1	large ribosomal subunit	Component of the large ribosomal subunit. Mature ribosomes consist of a small (40S) and a large (60S) subunit. The 40S subunit contains 32 different proteins (encoded by 56 genes) and 1 molecule of RNA (18S). The 60S subunit contains 46 different proteins (encoded by 81 genes) and 3 molecules of RNA (25S, 5.8S and 5S).	1->12|144->165	34	22	165	16	8	7	8	1	6	12	13	2	15	11	18	2	4	11	10	6	0	2	13	68
YEL060C	PRB1	S000000786	P09232	Cerevisin	45.7	0.0873	6.1	36.6	0.1159	8.1						69621	6.37	-0.660315		cytoplasm,punctate composite	1603.79	c.41.1.0	n/a	n/a	1->161|280->284|584->635	218	161	635	49	18	38	52	4	21	42	55	27	35	45	60	7	28	21	52	31	4	13	33	354
YEL071W	DLD3	S000000797	P39976	D-lactate dehydrogenase [cytochrome] 3	27.2	0.0381	2.1	28.9	0.046	2.5	21.8	115.9	106.3	124.8	19.3	55225	6.88	-0.263508		cytoplasm,nucleus	12967	d.145.1.1-:-d.58.32.1	n/a	n/a	1->12	12	12	496	34	17	32	35	6	12	26	36	14	30	47	40	11	24	20	34	20	3	19	36	210
YER007C-A	TMA20	S000002957	P89886	Translation machinery-associated protein 20	76.9	1.0391	21	81.7	0.3428	6.9						20277	7.05	-0.18453		cytoplasm	4215.13	d.17.6.4-:-b.122.1.1		Interacts with TMA22. Associates with ribosomal complexes.	1->43|168->181	57	43	181	10	4	6	9	2	6	16	11	5	16	17	20	4	8	10	12	6	1	4	14	77
YER043C	SAH1	S000000845	P39954	Adenosylhomocysteinase	61.5	0.0197	1	56	0.0284	1.4						49125	6.2	0.003786	inviable	cytoplasm		c.23.12.3-:-c.2.1.4	n/a	n/a	1->7	7	7	449	45	15	18	23	11	14	32	37	16	30	41	29	12	17	13	22	21	4	12	37	165
YER062C	GPP2	S000000864	P40106	Glycerol-1-phosphate phosphohydrolase 2	85.1	1.0159	28.2	85.5	0.1852	5.1						27814	6.07	-0.282		cytoplasm,nucleus	4996.85	c.108.1.0	Monomer	Monomer	1->9|239->250	21	12	250	27	7	10	19	3	5	17	19	5	19	16	25	2	14	14	8	10	5	9	16	99
YER068W	MOT2	S000000870	P34909	General negative regulator of transcription subunit 4	30	0.0043	0.3									65354	8.04	-0.73356		cytoplasm	4276.97	g.44.1.0-:-d.58.7.1	heterooligomer	Forms a NOT protein complex that comprises NOT1, NOT2, NOT3, NOT4 and NOT5. Subunit of the 1.0 MDa CCR4-NOT core complex that contains CCR4, CAF1, NOT1, NOT2, NOT3, NOT4, NOT5, CAF40 and CAF130. In the complex interacts with NOT1. The core complex probably is part of a less characterized 1.9 MDa CCR4-NOT complex.	1->32|97->131|237->284|336->587	367	252	587	33	24	50	26	12	30	32	31	21	34	39	38	8	15	41	50	51	2	23	27	384
YER074W	RPS24A	S000000876	P0CX31	40S ribosomal protein S24-A	47.7	0.4837	7.4	59.3	0.5074	7.8						15329	11.29	-0.702963		cytoplasm		d.12.1.3	small ribosomal subunit	Component of the small ribosomal subunit. Mature ribosomes consist of a small (40S) and a large (60S) subunit. The 40S subunit contains 32 different proteins (encoded by 56 genes) and 1 molecule of RNA (18S). The 60S subunit contains 46 different proteins (encoded by 81 genes) and 3 molecules of RNA (25S, 5.8S and 5S).	1->14|103->135	47	33	135	13	14	6	6	0	5	8	9	1	3	9	19	1	7	3	7	5	0	4	15	69
YER090W	TRP2	S000000892	P00899	Anthranilate synthase component 1	62.5	0.0627	3.6	98.8	0.0353	2						56767	5.7	-0.336687		cytoplasm	6512.44	d.161.1.1	heterotetramer	Tetramer of two components I and two components II.	1->20|494->507	34	20	507	34	25	22	35	6	21	32	29	12	40	45	30	11	15	29	35	31	2	22	31	198
YER095W	RAD51	S000000897	P25454	DNA repair protein RAD51	76.9	0.0192	0.8	75.2	0.018	0.8						42963	4.64	-0.2185		cytoplasm,nucleus	6964.27	a.60.4.1-:-c.37.1.12	heterooligomer	Part of a repair/recombination complex that includes RAD51, RAD52 and RAD54. Interacts with HED1, RDH54 and SAW1.	1->80|396->400	85	80	400	39	20	13	27	8	21	30	41	7	16	38	17	13	14	13	27	19	0	8	29	159
YER102W	RPS8B	S000000904	P0CX40	40S ribosomal protein S8-B	39.1	0.5565	12.5	53.7	0.3129	7						22489	11.42	-0.8295		cytoplasm	14388.3	no domain assigned	small ribosomal subunit	Component of the small ribosomal subunit. Mature ribosomes consist of a small (40S) and a large (60S) subunit. The 40S subunit contains 32 different proteins (encoded by 56 genes) and 1 molecule of RNA (18S). The 60S subunit contains 46 different proteins (encoded by 81 genes) and 3 molecules of RNA (25S, 5.8S and 5S).	129->150	22	22	200	23	22	8	3	2	7	14	16	4	11	10	22	1	7	4	17	12	3	6	8	92
YER103W	SSA4	S000000905	P22202	Heat shock protein SSA4	96.9	0.0939	6.5	76.2	0.0563	3.9						69650	4.86	-0.436604		cytoplasm	17876.6	c.55.1.1-:-c.55.1.12-:-b.130.1.1-:-a.8.4.1	n/a	n/a	610->642	33	33	642	65	28	33	45	2	23	53	49	5	37	46	50	7	28	27	39	48	1	12	44	227
YER107C	GLE2	S000000909	P40066	Nucleoporin GLE2	6.3	0.0397	1.6	12.58	0.02314	0.94	17.1	74.8	58.8	103.9	18.9	40522	8.49	-0.483014		cytoplasm,nuclear periphery	1822.77	b.69.4.0	heterooligomer	The nuclear pore complex (NPC) constitutes the exclusive means of nucleocytoplasmic transport. NPCs allow the passive diffusion of ions and small molecules and the active, nuclear transport receptor-mediated bidirectional transport of macromolecules such as proteins, RNAs, ribonucleoparticles (RNPs), and ribosomal subunits across the nuclear envelope. The 55-60 MDa NPC is composed of at least 31 …	1->54	54	54	365	27	19	23	21	9	19	11	26	9	20	16	19	10	15	19	35	24	8	12	23	171
YER142C	MAG1	S000000944	P22134	DNA-3-methyladenine glycosylase	38.5	0.3865	13.3	52.8	0.3684	12.6						34333	8.16	-0.410135		cytoplasm,nucleus		a.96.1.3	n/a	n/a	1->50|292->296	55	50	296	21	12	9	17	4	5	31	11	3	21	28	38	10	16	11	20	9	3	13	14	116
YER168C	CCA1	S000000970	P21269	CCA tRNA nucleotidyltransferase, mitochondrial	13.4	0.0139	0.9	25.69	0.00368	0.23	13.3	48.4	126.2	73.8	39.2	62484	8.34	-0.345788	inviable	cytoplasm	13524.9	d.218.1.4-:-a.173.1.1	n/a	n/a	1->32|367->468	134	102	546	30	21	44	28	5	22	37	25	14	41	65	47	12	28	25	29	27	5	15	26	180
YER175C	TMT1	S000000977	P32643	Trans-aconitate 3-methyltransferase	78.3	0.0348	1.2	85	0.0189	0.7						34768	6.2	-0.644482		cytoplasm	936.776	c.66.1.49	n/a	n/a	1->27	27	27	299	16	15	7	28	3	12	19	14	7	16	20	27	7	17	15	24	14	7	14	17	120
YFL010C	WWM1	S000001884	P43582	WW domain-containing protein WWM1	86.3	0.0703	1.6	95.6	0.1672	3.8						22655	4.12	-1.0109		cytoplasm,nucleus	6024.12	b.72.1.1		Interacts with metacaspase MCA1.	1->2|42->211	172	170	211	19	5	7	18	0	25	5	29	3	0	6	5	5	7	25	16	8	4	15	9	188
YFL028C	CAF16	S000001866	P43569	CCR4-associated factor 16	30.6	0.0753	2.5	54.7	0.0547	1.8						33090	6.63	-0.255017		cytoplasm,nucleus	1616.86	c.37.1.12		Interacts with CCR4 and SSN2.	1->6|229->255	33	27	289	11	18	17	23	3	10	17	16	7	17	35	19	6	9	8	19	12	7	6	29	126
YFL045C	SEC53	S000001849	P07283	Phosphomannomutase	88.7	0.4633	13.4	67.9	0.3428	9.9						29063	4.99	-0.385827	inviable	cytoplasm,nucleus	3497.22	c.108.1.10	Homodimer.	Homodimer.	1->12|252->254	15	12	254	11	13	11	16	3	7	25	20	4	14	25	19	3	20	8	15	14	2	9	15	101
YFR010W	UBP6	S000001906	P43593	Ubiquitin carboxyl-terminal hydrolase 6	65.3	0.1474	8.4	53.8	0.1497	8.6						57110	7.14	-0.65511		cytoplasm,nucleus	6772.88	d.15.1.1-:-d.3.1.9		Associates with the regulatory particle (RP) of the proteasome.	1->18|91->102	30	18	499	23	21	31	26	5	26	46	27	7	27	42	50	11	26	19	39	24	3	17	29	263
YFR027W	ECO1	S000001923	P43605	N-acetyltransferase ECO1	3.5	0.3687	11.7	7.2	0.2049	6.5	10.8	59.6	58	28.4	5.2	31845	10.75	-0.603203	inviable	cytoplasm,nucleus		d.108.1.0		Binds specifically to CHL12, RFC1, RFC2, RFC3, RFC4, RFC5 and RAD24 when members of an RFC complex. Interacts with CHL1 and MPS3.	1->22|93->104	34	22	281	12	20	19	9	3	8	15	19	8	24	17	25	6	2	11	29	16	6	12	20	140
YFR050C	PRE4	S000001946	P30657	Proteasome subunit beta type-7	38.8	0.3761	11.1	79.07	0.03484	1.02						29443	5.81	-0.219549	inviable	cytoplasm,nucleus	16919.4	d.153.1.4	26S proteasome	The 26S proteasome consists of a 20S proteasome core and two 19S regulatory subunits. The 20S proteasome core is composed of 28 subunits that are arranged in four stacked rings, resulting in a barrel-shaped structure. The two end rings are each formed by seven alpha subunits, and the two central rings are each formed by seven beta subunits. The catalytic chamber with the active sites is on the in…	1->33	33	33	266	23	13	20	17	0	10	11	19	3	18	21	12	9	8	11	18	16	3	13	21	124
YGL011C	SCL1	S000002979	P21243	Proteasome subunit alpha type-1	76.2	0.0789	2.2	77.5	0.02259	0.63						28001	6.17	-0.251191	inviable	cytoplasm,nucleus	15207.6	d.153.1.4	26S proteasome	The 26S proteasome consists of a 20S proteasome core and two 19S regulatory subunits. The 20S proteasome core is composed of 28 subunits that are arranged in four stacked rings, resulting in a barrel-shaped structure. The two end rings are each formed by seven alpha subunits, and the two central rings are each formed by seven beta subunits. The catalytic chamber with the active sites is on the in…	1->11	11	11	252	28	11	11	14	3	8	18	14	4	18	15	18	6	10	10	14	18	1	13	18	95
YGL017W	ATE1	S000002985	P16639	Arginyl-tRNA--protein transferase 1	9.2	0.1156	6.7	12.6	0.0215	1.2	14.4	107.8	98.4	109.7	11	57930	6.26	-0.370775		cytoplasm	2034.69	no domain assigned	n/a	n/a	1->56|344->391	104	56	503	25	21	25	25	15	12	42	33	12	32	42	38	17	22	25	29	21	7	32	28	262
YGL019W	CKB1	S000002987	P43639	Casein kinase II subunit beta	81.7	0.0527	1.7	75.9	0.1003	3.2						32265	4.35	-0.681655		cytoplasm,nucleus	8121.34	g.41.4.1	heterotetramer	Tetramer composed of an alpha subunit, an alpha' subunit, one beta subunit and one beta' subunit. Interacts with FACT subunits POB3 and SPT16.	1->25|253->278	51	26	278	12	13	6	22	9	11	36	16	8	8	21	15	7	18	13	22	10	4	12	15	155
YGL090W	LIF1	S000003058	P53150	Ligase-interacting factor 1	37.2	0.0265	1.3	25.72	0.01286	0.62						48259	4.69	-0.766271		cytoplasm,nucleus	876.4	no domain assigned		Interacts with the BRCT domain of DNL4 and with NEJ1. The DNL4-LIF1 complex interacts with POL4.	236->421	186	186	421	13	25	20	39	6	16	47	18	5	31	37	38	11	12	7	44	21	3	7	21	189
YGL116W	CDC20	S000003084	P26309	APC/C activator protein CDC20	3.6	0.0249	1.7	4.2	0.0472	3.2	8	87.2		40.2	11.1	67359	9.21	-0.526066	inviable	cytoplasm,nucleus		b.69.4.0	heterooligomer	Component of the mitotic checkpoint complex (MCC) which consists of MAD2, MAD3, BUB3 and CDC20, and of the MAD2-CDC20 subcomplex, both of which appear to be assembled during mitoisis independently of the kinetochore. In mitose-arrested cells, MAD2-CDC20 occurs in a larger amount than MCC. MCC associates with the with the APC/C complex. Interacts with MAD2, MAD3, BUB3, HSL1 and PDS1.	1->239|535->610	315	239	610	36	34	34	34	10	24	28	41	14	43	46	39	11	14	27	76	45	11	16	27	371
YGL155W	CDC43	S000003123	P18898	Geranylgeranyl transferase type-1 subunit beta	18.4	0.1167	5	37.7	0.0969	4.1	13.8	73.4	81.5	33.3	24.3	42689	6.31	-0.230319	inviable	cytoplasm,nucleus	3938.91	a.102.4.3	Heterodimer	Heterodimer of an alpha and a beta subunit.	1->14|354->376	37	23	376	19	16	17	27	17	12	19	23	13	19	42	22	9	22	7	35	22	4	16	15	165
YGL162W	SUT1	S000003130	P53032	Sterol uptake protein 1	35	0.0978	3.2	29.15	0.01925	0.64						33191	10.16	-0.385619		cytoplasm,nucleus	1098.09	g.38.1.1		Interacts with SSN6/CYC8.	1->159|290->299	169	159	299	15	18	14	21	8	5	8	10	4	27	28	26	5	7	23	33	28	1	8	10	150
YGL164C	YRB30	S000003132	P53107	Ran-specific GTPase-activating protein 30	84.3	0.0651	3.3	81.69	0.02289	1.15						50296	4.53	-0.730909		cytoplasm	3671.41	no domain assigned		Interacts with GSP1	109->119|215->224|312->376|419->440	108	65	440	23	21	26	37	0	14	55	19	2	35	46	43	6	13	7	37	24	2	13	17	171
YGL169W	SUA5	S000003137	P32579	Threonylcarbamoyl-AMP synthase	72.2	0.0279	1.3	80.5	0.0243	1.1						46538	7.23	-0.14061	inviable	cytoplasm	538.41	d.115.1.1	n/a	n/a	1->7|39->42	11	7	426	33	21	21	24	5	7	26	25	9	33	47	28	5	14	29	35	27	2	8	27	203
YGL184C	STR3	S000003152	P53101	Cystathionine beta-lyase	12.8	0.0562	2.9	23.46	0.01621	0.84	9.5	70.6	59.4	88.4	14.9	51828	7.96	-0.20129		cytoplasm,nucleus		c.67.1.3	n/a	n/a	1->5	5	5	465	19	20	32	31	10	15	18	26	12	23	54	32	10	18	21	40	28	3	12	41	197
YGL189C	RPS26A	S000003157	P39938	40S ribosomal protein S26-A	72.6	0.1731	2.3	37.3	0.323	4.4						13505	11.49	-0.867227		cytoplasm	16321.7	no domain assigned	small ribosomal subunit	Component of the small ribosomal subunit. Mature ribosomes consist of a small (40S) and a large (60S) subunit. The 40S subunit contains 32 different proteins (encoded by 56 genes) and 1 molecule of RNA (18S). The 60S subunit contains 46 different proteins (encoded by 81 genes) and 3 molecules of RNA (25S, 5.8S and 5S). Interacts with TSR2.	1->16|98->119	38	22	119	15	16	8	4	4	1	5	3	3	6	4	15	2	1	9	8	1	0	4	10	67
YGL202W	ARO8	S000003170	P53090	Aromatic/aminoadipate aminotransferase 1	38	0.0573	3.2	71.6	0.02	1.1						56177	5.89	-0.3664		cytoplasm	1771.62	c.67.1.0	n/a	n/a	1->7|496->500	12	7	500	33	16	21	32	4	18	30	30	10	32	48	37	6	25	39	37	28	8	22	24	228
YGL212W	VAM7	S000003180	P32912	Vacuolar morphogenesis protein 7	78.9	0.255	9.4	79	0.1689	6.2						36711	9	-0.929114		cytoplasm,vacuole	2360.89	d.189.1.0	heterooligomer	Possibly multimeric. Associates with VAM3.	1->7|125->140|203->239|311->316	66	37	316	18	33	16	28	1	21	25	15	4	13	35	22	7	6	9	18	17	4	7	17	103
YGL220W	FRA2	S000003188	P53082	Fe repressor of activation 2	89.8	0.6944	9.8	72.35	0.14237	2.01						14102	8.37	-0.519167		cytoplasm,nucleus	2046.99	d.52.6.1		Interacts with FRA1, GRX3 and GRX4.	1->35|118->120	38	35	120	5	8	2	4	3	7	13	5	4	9	5	11	3	6	2	9	7	2	4	11	50
YGL221C	NIF3	S000003189	P53081	NGG1-interacting factor 3	44.8	0.0447	1.4	47.2	0.0454	1.4						31888	7.45	-0.184028		cytoplasm,mitochondrion	6001.16	c.135.1.1	n/a	n/a	1->27	27	27	288	24	10	15	18	6	12	14	17	8	13	24	22	5	7	9	18	18	5	10	33	129
YGL232W	TAN1	S000003201	P53072	tRNA acetyltransferase TAN1	58.2	0.0975	3.3	58.75	0.02129	0.71						33550	8.51	-0.8609		cytoplasm,nucleus	2630	d.308.1.3	n/a	n/a	1->24|63->112|259->289	105	50	289	9	14	19	20	7	13	28	14	4	15	22	39	6	13	8	16	13	0	10	19	136
YGL240W	DOC1	S000003209	P53068	Anaphase-promoting complex subunit DOC1	12	0.2673	7.7	15.99	0.07163	2.06	27.6	53.9	62.7	43.1	16.3	28776	5.54	-0.3652		cytoplasm,nucleus	1363.73	b.18.1.9	heterooligomer	The APC/C is composed of at least 13 subunits that stay tightly associated throughout the cell cycle: APC1, APC2, APC4, APC5, APC9, APC11, CDC16, CDC23, CDC26, CDC27, DOC1, MND2 and SWM1.	1->29|224->250	56	29	250	14	11	16	22	3	13	12	10	11	15	25	12	8	13	15	14	8	4	7	17	128
YGL250W	RMR1	S000003219	P53060	Reduced meiotic recombination protein 1	90.6	0.0943	2.6	96.97	0.10978	3.04						27708	4.09	-0.587552		cytoplasm,nucleus	1822.45	no domain assigned	n/a	n/a	1->38|200->241	80	42	241	10	10	15	25	1	6	30	6	5	13	23	12	6	12	8	18	17	0	7	17	116
YGR001C	EFM5	S000003233	P53200	Protein-lysine N-methyltransferase EFM5	82.1	0.0291	0.8	84.9	0.015	0.4						28582	4.61	-0.610887		cytoplasm	3060.23	c.66.1.29	n/a	n/a	1->15	15	15	248	19	8	10	22	5	9	24	7	5	13	21	22	3	18	8	22	13	3	9	7	110
YGR027C	RPS25A	S000003259	Q3E792	40S ribosomal protein S25-A	59.1	0.3117	3.8	32.2	0.2118	2.6						12039	11.13	-0.560185		cytoplasm	321822	a.4.5.73	small ribosomal subunit	Component of the small ribosomal subunit. Mature ribosomes consist of a small (40S) and a large (60S) subunit. The 40S subunit contains 32 different proteins (encoded by 56 genes) and 1 molecule of RNA (18S). The 60S subunit contains 46 different proteins (encoded by 81 genes) and 3 molecules of RNA (25S, 5.8S and 5S).	1->33	33	33	108	14	7	0	4	0	5	5	5	3	8	9	18	2	0	4	10	3	1	4	6	57
YGR040W	KSS1	S000003272	P14681	Mitogen-activated protein kinase KSS1	9.2	0.0065	0.3				11.9	104.2	94	94.2	22.7	42692	5.39	-0.283967		cytoplasm,nucleus	5480.73	d.144.1.0	heterooligomer	In the nucleus, KSS1 forms a complex with DIG1, DIG2 and STE12; in contrast to FUS3 the interaction of KSS1 with STE12 does not depend on DIG1 and DIG2. Phosphorylated KSS1 shows reduced interaction with STE12. During pheromone activation and phosphorylation, KSS1 forms a membrane-associated complex with the scaffold protein STE5, the MAPKK STE7, the MAPKKK STE11, and the G-protein beta subunit G…	329->368	40	40	368	19	17	14	26	6	11	28	11	10	28	41	25	15	14	22	24	18	6	15	18	174
YGR044C	RME1	S000003276	P32338	Zinc finger protein RME1	62.8	0.3318	11.2	81.4	0.1112	3.8						33904	7.08	-0.647		cytoplasm,nucleus		g.37.1.3-:-g.37.1.1	n/a	n/a	1->158|277->300	182	158	300	17	14	16	13	12	18	22	15	13	16	25	19	4	10	17	29	16	3	10	11	227
YGR085C	RPL11B	S000003317	Q3E757	60S ribosomal protein L11-B	55	0.1113	2.2	73.5	0.056	1.1						19750	10.73	-0.636782		cytoplasm	21216.1	d.77.1.1	large ribosomal subunit	Component of the large ribosomal subunit. Mature ribosomes consist of a small (40S) and a large (60S) subunit. The 40S subunit contains 32 different proteins (encoded by 56 genes) and 1 molecule of RNA (18S). The 60S subunit contains 46 different proteins (encoded by 81 genes) and 3 molecules of RNA (25S, 5.8S and 5S). Forms a heterotrimeric complex with RPL5 and SYO1. Interaction of this complex…	1->6|172->174	9	6	174	8	16	7	11	1	6	10	15	3	10	11	17	4	7	5	10	12	1	5	15	75
YGR088W	CTT1	S000003320	P06115	Catalase T	3.8	0.031	2	9.09	0.01602	1.05	4.2	80.6	38.2	51.2	5.8	64583	6.51	-0.656228		cytoplasm	319.3	e.5.1.1	Homotetramer.	Homotetramer.	1->9|537->562	35	26	562	26	23	34	34	9	33	35	34	16	23	37	38	6	34	36	35	32	7	32	38	335
YGR092W	DBF2	S000003324	P22204	Cell cycle protein kinase DBF2	1.1	0.0453	3	1.8	0.0275	1.8	19.4	74.9	87.9	33.1	1.5	66148	9.27	-0.594406		bud neck,cytoplasm	3497.22	d.144.1.7	heerodimer	Interacts with MOB1. MOB1-binding is required for a late mitotic event.	1->147|512->572	208	147	572	26	40	27	41	6	23	33	30	11	24	56	42	18	34	24	47	35	5	24	26	334
YGR142W	BTN2	S000003374	P53286	Protein BTN2	52.1	0.0758	3.6	51.2	0.0185	0.9						47167	4.93	-0.970976		cytoplasm		no domain assigned		Interacts with RHB1, IST2, TDA3 and YIF1.	47->60|217->269|309->410	169	102	410	21	19	23	28	5	14	56	14	7	25	34	46	4	15	16	45	8	1	14	15	168
YGR152C	RSR1	S000003384	P13856	Ras-related protein RSR1	65.8	0.5651	17.2	72.5	0.2814	8.5						30390	9.97	-0.505882		cytoplasm,nucleus		c.37.1.8	n/a	n/a	168->272	105	105	272	13	15	12	15	2	17	18	15	2	16	21	25	6	7	8	31	15	1	8	25	151
YGR158C	MTR3	S000003390	P48240	Exosome complex component MTR3	90.2	0.159	4.4	76.21	0.06312	1.74						27577	4.69	-0.358	inviable	cytoplasm,nucleus	7376.41	d.14.1.4-:-d.101.1.1	heterooligomer	Component of the RNA exosome complex. Specifically part of the catalytically inactive RNA exosome core (Exo-9) complex which associates with catalytic subunits DIS3 and RRP6 in cytoplasmic- and nuclear-specific RNA exosome complex forms. Exo-9 is formed by a hexameric ring of RNase PH domain-containing subunits and peripheral S1 domain-containing components CSL4, RRP4 and RRP40 located on the top…	1->43	43	43	250	13	10	16	17	5	10	17	18	4	16	25	13	8	8	8	25	17	1	7	12	112
YGR178C	PBP1	S000003410	P53297	PAB1-binding protein 1	24.8	0.0302	2.4	48.23	0.00705	0.56	34.6	66.7	68.2	73.2	109.9	78781	6.91	-0.845568		cytoplasm,nucleus	2869.78	b.38.1.5		Interacts with FIR1, IGO1, LSM12, PBP4 and PAB1.	1->47|96->161|327->722	509	396	722	44	30	51	40	1	23	50	66	21	30	34	54	30	29	47	83	43	4	15	27	599
YGR180C	RNR4	S000003412	P49723	Ribonucleoside-diphosphate reductase small chain 2	81.3	0.145	5.8	87.8	0.02707	1.08						40054	4.96	-0.418261		cytoplasm,nucleus	88884.1	a.25.1.2	Heterotetramer	Heterotetramer of two large (R1) and two small (R2) subunits. S.cerevisiae has two different R1 subunits (RNR1 and RNR3) and two different R2 subunits (RNR2 and RNR4). The functional form of the small subunits is a RNR2-RNR4 heterodimer, where RNR2 provides the iron-radical center and RNR4 is required for proper folding of RNR2 and assembly with the large subunits. Under normal growth conditions,…	1->2|326->345	22	20	345	30	9	20	22	2	10	33	12	6	24	24	33	14	27	11	21	14	4	16	13	101
YGR187C	HGH1	S000003419	P48362	Protein HGH1	61.8	0.0126	0.6	63.5	0.0158	0.7						44951	4.45	-0.263198		cytoplasm	20843.9	a.118.1.24	n/a	n/a	259->280|359->394	58	36	394	22	17	19	33	7	7	45	16	6	31	46	30	11	16	16	23	11	1	11	26	139
YGR208W	SER2	S000003440	P42941	Phosphoserine phosphatase	73.6	0.2842	9.7	65	0.1245	4.3						34207	4.92	-0.172168		cytoplasm,nucleus	13850	d.58.18.7-:-c.108.1.4	n/a	n/a	1->39|296->309	53	39	309	22	6	16	24	8	14	22	20	4	23	31	30	6	11	7	14	18	1	8	24	122
YGR211W	ZPR1	S000003443	P53303	Zinc finger protein ZPR1	113.2	0.1609	8.8	86.22	0.0155	0.85						55072	4.59	-0.572222	inviable	cytoplasm,nucleus	39859	no domain assigned	heterodimer	Binds to the elongation factor 1-alpha.	1->40|248->263|486->486	57	40	486	26	22	21	34	15	29	51	25	8	37	32	33	12	17	22	30	30	3	12	27	230
YGR248W	SOL4	S000003480	P53315	6-phosphogluconolactonase 4	99.6	0.358	10.2	73.4	0.59	16.8						28447	5.11	-0.069412		cytoplasm,nucleus	4318.35	c.124.1.1	n/a	n/a	252->255	4	4	255	18	7	15	13	6	8	20	17	5	15	26	18	6	15	12	15	10	4	5	20	121
YGR254W	ENO1	S000003486	P00924	Enolase 1	75.3	0.0285	1.3	96.8	0.0225	1.1						46816	6.6	-0.179634		cytoplasm	76728.7	d.54.1.1-:-c.1.11.1	Homodimer	Homodimer	1->1	1	1	437	55	14	19	31	1	9	25	37	11	23	40	37	6	16	15	31	20	5	9	33	190
YGR278W	CWC22	S000003510	P53333	Pre-mRNA-splicing factor CWC22	21.9	0.0204	1.4	9.37	0.00552	0.37	29.9	69.9	67.2	115.5	21.5	67293	6.84	-0.448007	inviable	cytoplasm,nucleus	3258.69	no domain assigned	heterooligomer	Belongs to the CWC complex (or CEF1-associated complex), a spliceosome subcomplex composed of the U2, U5 and U6 snRNAs and at least BUD13, BUD31, BRR2, CDC40, CEF1, CLF1, CUS1, CWC2, CWC15, CWC21, CWC22, CWC23, CWC24, CWC25, CWC27, ECM2, HSH155, IST3, ISY1, LEA1, MSL1, NTC20, PRP8, PRP9, PRP11, PRP19, PRP21, PRP22, PRP45, PRP46, SLU7, SMB1, SMD1, SMD2, SMD3, SMX2, SMX3, SNT309, SNU114, SPP2, SYF1…	1->13|111->116|260->273|479->577	132	99	577	19	39	31	30	7	29	53	20	13	48	74	40	13	26	14	48	34	5	14	20	196
YGR285C	ZUO1	S000003517	P32527	Zuotin	14	0.1699	8.3	39.5	0.0923	4.5	21	100.4	64.2	31.3	21.1	49019	8.8	-0.87321		cytoplasm	86409	a.2.3.1		RAC is a heterodimer of the Hsp70/DnaK-type chaperone SSZ1 and the Hsp40/DnaJ-type chaperone ZUO1. RAC associates with ribosomes via ZUO1.	1->96|272->302|348->433	213	96	433	56	26	14	38	1	10	42	13	7	14	25	56	3	22	15	30	22	6	9	24	166
YHL009C	YAP3	S000001001	P38749	AP-1-like transcription factor YAP3	85.3	0.065	2.5	91.31	0.02228	0.84						37955	4.87	-0.957576		cytoplasm,nucleus	1681.78	g.78.1.1	Homodimer	Homodimer By similarity. Interacts with the C-terminal, cytoplasmic tail of the multidrug resistance ABC transporter PDR5.	1->161|201->223|327->330	188	161	330	17	16	32	25	7	17	29	9	5	13	30	25	8	13	15	30	17	1	12	9	168
YHL033C	RPL8A	S000001025	P17076	60S ribosomal protein L8-A	64.8	0.2791	7.8	46.6	0.3128	8.8						28125	10.85	-0.474609		cytoplasm	237633	d.79.3.1	large ribosomal subunit	Component of the large ribosomal subunit. Mature ribosomes consist of a small (40S) and a large (60S) subunit. The 40S subunit contains 32 different proteins (encoded by 56 genes) and 1 molecule of RNA (18S). The 60S subunit contains 46 different proteins (encoded by 81 genes) and 3 molecules of RNA (25S, 5.8S and 5S).	1->5	5	5	256	35	12	13	10	1	9	13	13	3	10	20	36	3	7	15	11	14	2	8	21	122
YHL034C	SBP1	S000001026	P10080	Single-stranded nucleic acid-binding protein	78.4	0.1503	5	82.1	0.052	1.7						32989	5.45	-0.864966		cytoplasm	12763.6	d.58.7.1-:-d.58.7.1		Associated with snR10 and snR11 small nuclear RNAs.	1->37|125->186|279->294	115	62	294	17	25	14	21	1	10	33	33	7	19	8	20	6	20	11	12	17	0	3	17	169
YHL039W	EFM1	S000001031	P38732	Protein-lysine N-methyltransferase EFM1	12.9	0.0103	0.7				27	96	95.9	60.9	33.9	67452	6.64	-0.205128		cytoplasm	5171.2	b.85.7.3-:-a.166.1.1	n/a	n/a	1->2	2	2	585	25	18	40	34	7	27	34	19	7	37	74	47	8	40	23	49	32	10	20	34	229
YHR013C	ARD1	S000001055	P07347	N-terminal acetyltransferase A complex catalytic subunit ARD1	86.2	0.6315	17.4	79.6	0.163	4.5						27603	4.61	-0.552101		cytoplasm	3313.28	d.108.1.0	heterooligomer	Component of the N-terminal acetyltransferase A (NatA) complex, which is composed of ARD1, NAT1 and NAT5. Can self-associate.	54->82|197->238	71	42	238	14	13	16	20	2	10	22	8	7	15	28	12	10	4	8	11	13	1	12	12	79
YHR030C	SLT2	S000001072	Q00772	Mitogen-activated protein kinase SLT2/MPK1	1.6	0.1415	7.9	5.1	0.1321	7.4	2	68.9	70.8	31.4	4.6	55636	5.07	-0.515083		cytoplasm,nucleus	3225.83	d.144.1.0		Interacts with RLM1.	1->14|337->484	162	148	484	29	21	23	33	9	46	33	24	13	26	48	26	12	25	26	25	18	3	19	25	265
YHR034C	PIH1	S000001076	P38768	Protein interacting with Hsp90 1	49.8	0.1302	5.1	71.09	0.07564	2.99						39519	5.76	-0.492442		cytoplasm,nucleus	2606.88	no domain assigned	heterooligomer	Component of the R2TP complex composed at least of RVB1, RVB2, TAH1 and PIH1. Interacts also with HSP90, RRP43, NOP53 and NOP58.	1->28|179->260	110	82	344	23	20	19	30	10	9	28	12	8	36	25	30	6	11	25	16	4	4	10	18	167
YHR046C	INM1	S000001088	P38710	Inositol monophosphatase 1	42.3	0.0868	2.8	61.02	0.01692	0.55						32823	5	-0.242373		cytoplasm,nucleus	2443.57	e.7.1.0	n/a	n/a	271->295	25	25	295	13	7	15	22	7	6	16	26	4	20	20	23	7	11	9	23	21	6	15	24	125
YHR049W	FSH1	S000001091	P38777	Family of serine hydrolases 1	94.5	0.1089	3	98.2	0.0131	0.36						27339	6.32	-0.354733		cytoplasm,nucleus	14599.4	c.69.1.14	n/a	n/a	1->3|242->243	5	3	243	14	6	8	17	1	10	17	14	8	19	19	23	5	11	14	21	7	2	9	18	122
YHR064C	SSZ1	S000001106	P38788	Ribosome-associated complex subunit SSZ1	118.4	0.0826	4.8	76.3	0.0578	3.4						58237	4.78	-0.200186		cytoplasm	73590.4	c.55.1.1-:-c.55.1.12-:-b.130.1.1	n/a	n/a	1->3|374->392|532->538	29	19	538	57	16	33	34	2	15	44	36	9	37	51	39	3	22	24	36	27	1	12	40	231
YHR104W	GRE3	S000001146	P38715	NADPH-dependent aldose reductase GRE3	67.6	0.0486	1.8									37118	7.07	-0.232416		cytoplasm,nucleus	12850.6	c.1.7.0	n/a	n/a	1->4|319->327	13	9	327	17	10	13	19	6	12	22	22	11	24	36	29	4	16	15	18	16	5	12	20	166
YHR111W	UBA4	S000001153	P38820	Sulfurtransferase UBA4	14.4	0.0962	4.7	64.8	0.07	3.4	27.8	94.1	64.1	145.9	18.3	49361	6.5	-0.287955		cytoplasm	2618.45	c.111.1.0-:-c.46.1.3	n/a	n/a	1->4|427->440	18	14	440	20	25	27	25	13	17	28	35	8	28	44	24	8	16	21	25	22	0	22	32	207
YHR113W	APE4	S000001155	P38821	Aspartyl aminopeptidase 4	27.7	0.3141	17	32.8	0.0942	5.1	21.7	55.2	92.7	89.8	16.4	54173	7.02	-0.23898		cytoplasm	172.148	c.56.5.4-:-b.49.3.1-:-c.56.5.4	heterooligomer	Tetrahedron-shaped homododecamer built from six homodimers.	1->22|479->490	34	22	490	34	21	22	26	4	13	33	37	18	36	48	34	6	26	19	44	28	4	10	27	220
YHR116W	COX23	S000001158	P38824	Cytochrome c oxidase-assembly factor COX23, mitochondrial	95.3	0.114	2	83.7	0.0921	1.6						17318	7.74	-1.42252		cytoplasm	1363.73	a.17.1.1	n/a	n/a	1->61	61	61	151	6	10	12	12	4	9	8	3	0	1	5	11	3	4	12	23	13	2	9	4	87
YHR122W		S000001164	P38829	MIP18 family protein YHR122W	80.9	0.2512	6.4	92.6	0.1062	2.7						25675	4.39	-0.365801	inviable	cytoplasm	1797.08	d.52.8.0	n/a	n/a	1->10|73->101|211->231	60	29	231	10	10	11	18	3	9	27	11	6	17	34	13	3	3	11	19	11	0	1	14	113
YHR137W	ARO9	S000001179	P38840	Aromatic amino acid aminotransferase 2	18	0.0603	3.5	34.1	0.0301	1.8	22.5	66.3	101	90.8	11.5	58527	5.24	-0.331579		cytoplasm,nucleus	7696.48	c.67.1.0	n/a	n/a	1->40|507->513	47	40	513	30	22	27	36	2	18	29	23	6	34	47	33	17	32	29	46	31	8	20	23	200
YHR141C	RPL42B	S000001183	P0CX28	60S ribosomal protein L42-B	44.5	0.3	3.7	52.7	0.2021	2.5						12212	11.38	-1.05283		cytoplasm	3890.12	g.41.8.3	large ribosomal subunit	Component of the large ribosomal subunit. Mature ribosomes consist of a small (40S) and a large (60S) subunit. The 40S subunit contains 32 different proteins (encoded by 56 genes) and 1 molecule of RNA (18S). The 60S subunit contains 46 different proteins (encoded by 81 genes) and 3 molecules of RNA (25S, 5.8S and 5S).	1->1|93->106	15	14	106	6	8	1	1	5	9	3	9	4	0	7	23	1	5	2	2	10	0	3	7	66
YHR144C	DCD1	S000001187	P06773	Deoxycytidylate deaminase	2.5	0.4994	17.8	7.3	0.3511	12.5	9.3	68.5	40.5	44.3	3.5	35646	7.79	-0.289423		cytoplasm	1511.59	c.37.1.2-:-c.97.1.2	n/a	n/a	299->312	14	14	312	15	23	17	16	14	12	22	15	9	20	32	18	8	13	10	19	20	1	8	20	127
YHR167W	THP2	S000001210	O13539	THO complex subunit THP2	93.5	0.3177	9.6	92.8	0.2519	7.6						30299	4.82	-0.680843		cytoplasm,nucleus	2835.84	no domain assigned	heterooligomer	Component of the THO complex, which is composed of HPR1, MFT1, THO2 and THP2. Together with SUB2, TEX1 and YRA1, THO forms the transcription/export (TREX) complex. THO associates with DNA and RNA in vitro.	1->13|246->261	29	16	261	11	14	9	23	2	12	26	8	5	15	33	22	7	4	8	23	13	3	11	12	54
YHR170W	NMD3	S000001213	P38861	60S ribosomal export protein NMD3	22.1	0.0292	1.7	36.8	0.0188	1.1	14.4	83.7	112.5		14.5	59095	5.21	-0.363706	inviable	cytoplasm	11894.9	no domain assigned		Associates with the 60S ribosomal subunit.	1->10|223->232|470->518	69	49	518	32	27	24	39	13	27	38	19	14	35	47	31	12	18	20	32	31	5	16	38	252
YHR179W	OYE2	S000001222	Q03558	NADPH dehydrogenase 2	51.4	0.3783	17	75	0.3997	18						45010	6.54	-0.5385		cytoplasm,nucleus	15131.2	c.1.4.1	Homodimer or heterodimer.	Homodimer or heterodimer.	1->2|400->400	3	2	400	36	22	25	21	0	13	31	34	8	23	29	26	5	17	24	18	16	8	20	24	220
YHR187W	IKI1	S000001230	P38874	Elongator complex protein 5	54.7	0.0456	1.6	44.9	0.0299	1.1						35219	4.55	-0.344337		cytoplasm	3870.07	no domain assigned	heterooligomer	Component of the RNA polymerase II elongator complex, which consists of IKI3, ELP2, ELP3, ELP4, IKI1 and ELP6. ELP4, IKI1 and ELP6 form a distinct subcomplex (HAP).	1->3|178->187|240->258|294->309	48	19	309	14	8	17	20	3	15	25	10	7	23	31	18	6	14	13	27	25	1	15	17	150
YIL008W	URM1	S000001270	P40554	Ubiquitin-related modifier 1	97.8	0.524	5.8	97.63	0.3661	4.03						11028	4.14	-0.1		cytoplasm,nucleus	1239.69	d.15.3.0	Homodimer	Homodimer; homodimerization may provide an autoprotection to the highly active C-terminal residue before attacking its substrates. Interacts with NCS2 and NCS6. Forms a conjugate with the target protein AHP1.		0	0	99	1	2	5	13	0	1	7	9	3	14	7	6	3	4	3	5	6	1	1	8	41
YIL035C	CKA1	S000001297	P15790	Casein kinase II subunit alpha	1.4	0.1635	7.3	2.8	0.1507	6.7	4.1	70.8	48.4	39.9	9.2	44667	9.22	-0.548656		cytoplasm,nucleus	7181.55	d.144.1.7	Tetramer	Tetramer composed of an alpha chain, an alpha', one beta chain and one beta' chain. Interacts with FACT subunits POB3 and SPT16.	1->6|364->372	15	9	372	10	20	19	29	2	10	25	13	13	30	32	38	12	20	16	14	17	7	22	23	164
YIL053W	GPP1	S000001315	P41277	Glycerol-1-phosphate phosphohydrolase 1	26.4	1.3865	42.2	43.1	0.7478	22.7	23.2	81.9	67.9	79.6	24.7	27947	5.31	-0.3104		ambiguous,cytoplasm,nucleus	193300	c.108.1.0	Monomer.	Monomer.	1->11|250->250	12	11	250	26	6	9	21	3	3	19	17	6	21	17	26	2	13	15	8	10	5	9	14	97
YIL061C	SNP1	S000001323	Q00916	U1 small nuclear ribonucleoprotein 70 kDa homolog	33.5	0.207	7.1	41.6	0.2407	8.3						34447	10.82	-0.879667	inviable	cytoplasm,nucleus	736.465	d.58.7.1-:-d.58.7.1	heterooligomer	Component of the spliceosome, where it is associated with snRNP U1. Binds stem loop I of U1 snRNA. Interacts with USA1. Interacts with mRNA.	1->100|168->300	233	133	300	18	31	16	18	1	8	14	17	4	19	21	24	3	10	24	26	15	1	19	11	220
YIL064W	EFM4	S000001326	P40516	Protein-lysine N-methyltransferase EFM4	91.9	0.5381	15.4	103.7	0.4879	14						28689	4.79	-0.27821		cytoplasm	1616.86	c.66.1.36	Monomer.	n/a	1->43	43	43	257	14	6	12	21	3	13	16	21	2	18	20	23	8	13	4	19	14	4	7	19	82
YIL069C	RPS24B	S000001331	P0CX32	40S ribosomal protein S24-B	42.4	0.5955	9.1	52.9	0.3281	5						15329	11.29	-0.702963		cytoplasm	6162.43	d.12.1.3	small ribosomal subunit	Component of the small ribosomal subunit. Mature ribosomes consist of a small (40S) and a large (60S) subunit. The 40S subunit contains 32 different proteins (encoded by 56 genes) and 1 molecule of RNA (18S). The 60S subunit contains 46 different proteins (encoded by 81 genes) and 3 molecules of RNA (25S, 5.8S and 5S).	1->14|103->135	47	33	135	13	14	6	6	0	5	8	9	1	3	9	19	1	7	3	7	5	0	4	15	69
YIL079C	AIR1	S000001341	P40507	Protein AIR1	28.5	0.032	1.3	35.44	0.01276	0.53	25.6	72	52.3	54.9	31	41631	9.33	-1.22167		cytoplasm,nucleus	1551.27	g.40.1.1	heterooligomer	Component of the TRAMP complex (also called TRF4 complex) composed of at least HUL4, MTR4, PAP2/TFR4 and either AIR1 or AIR2. Component of the TRAMP5 complex composed of at least AIR1, MTR4 and TRF5. Interacts with HMT1 and NPL3. The interaction with NPL3 requires the presence of HMT1.	1->74|185->360	250	176	360	14	27	34	27	16	16	14	19	12	8	17	31	4	17	16	37	19	3	19	10	277
YIL153W	RRD1	S000001415	P40454	Serine/threonine-protein phosphatase 2A activator 1	51.9	0.0091	0.4									45082	6.83	-0.376845		cytoplasm,nucleus	4590.28	a.268.1.1		Interacts with the phosphatase PP2A-like catalytic subunits PPG1, PPH3 and SIT4. Forms a ternary complex with SIT4-TAP42.	1->1|318->393	77	76	393	17	21	15	20	4	17	22	24	19	17	42	15	12	20	28	30	24	8	16	22	162
YIR001C	SGN1	S000001440	P40561	RNA-binding protein SGN1	90.1	0.139	4	70.9	0.0578	1.7						28954	10.13	-1.2524		cytoplasm	6488.92	d.58.7.1	n/a	n/a	137->250	114	114	250	9	10	24	12	1	18	17	12	5	11	13	28	3	9	18	20	14	2	15	9	171
YIR009W	MSL1	S000001448	P40567	U2 small nuclear ribonucleoprotein B''	85.7	0.6631	8.5	80.8	0.2427	3.1						12830	10.92	-0.428829		cytoplasm,nucleus	503.708	d.58.7.1	heterooligomer	Belongs to the CWC complex (or CEF1-associated complex), a spliceosome sub-complex reminiscent of a late-stage spliceosome composed of the U2, U5 and U6 snRNAs and at least BUD13, BUD31, BRR2, CDC40, CEF1, CLF1, CUS1, CWC2, CWC15, CWC21, CWC22, CWC23, CWC24, CWC25, CWC27, ECM2, HSH155, IST3, ISY1, LEA1, MSL1, NTC20, PRP8, PRP9, PRP11, PRP19, PRP21, PRP22, PRP45, PRP46, SLU7, SMB1, SMD1, SMD2, SMD…	1->19|109->111	22	19	111	7	8	6	3	0	7	8	4	2	5	11	11	4	8	3	6	9	0	1	8	59
YIR011C	STS1	S000001450	P38637	Tethering factor for nuclear proteasome STS1	22.4	0.1457	5.3	14.8	0.0995	3.6	17.5	95.7	80.2	69.6	14.4	36484	7.52	-0.485267	inviable	cytoplasm,nucleus	2120.45	no domain assigned		Binds the proteasome. Interacts with karyopherin SRP1 and proteasome subunit RPN11.	1->77|252->319	145	77	319	13	16	22	14	5	20	21	14	9	18	36	19	12	10	16	31	13	3	11	16	158
YIR017C	MET28	S000001456	P40573	Transcriptional activator of sulfur metabolism MET28	17.2	0.3699	8	48.66	0.08675	1.87	20.6	36.4	24.1	34	20.8	21590	10.88	-0.970588		cytoplasm,nucleus		no domain assigned	heterotrimer	Interacts with MET4 to form a heteromeric complex which also includes CBF1. Forms two alternate complexes associating MET28 with MET4 and either MET31 or MET32. Binds to DNA through the MET4-MET28-CBF1 complex.	1->126|171->187	143	126	187	9	15	22	7	0	10	17	7	1	12	20	23	5	4	2	17	6	2	0	8	60
YIR026C	YVH1	S000001465	Q02256	Tyrosine-protein phosphatase YVH1	32	0.0552	2.3	31.3	0.0418	1.7						41185	8.01	-0.420055		cytoplasm	7572.88	c.45.1.1	n/a	n/a	1->34|170->276|347->364	159	107	364	19	16	16	20	9	17	24	22	10	23	28	31	9	20	19	33	12	4	10	22	185
YIR034C	LYS1	S000001473	P38998	Saccharopine dehydrogenase [NAD(+), L-lysine-forming]	93.7	0.2596	10.8	70.4	0.0745	3.1						41464	9.82	-0.210456		cytoplasm,nucleus	111934	c.23.12.2-:-c.5.1.1-:-c.23.12.2	Monomer.	Monomer.	1->7	7	7	373	37	22	14	22	4	9	18	21	11	25	35	26	4	17	28	17	25	5	9	24	166
YIR037W	HYR1	S000001476	P40581	Peroxiredoxin HYR1	90.7	0.1532	2.9	102.1	0.0741	1.4						18641	8.33	-0.478528		cytoplasm	8121.34	c.47.1.0		Interacts with YAP1 and probably YBP1.	1->10|161->163	13	10	163	4	3	6	7	3	8	15	14	1	8	14	21	3	12	9	10	5	1	8	11	81
YJL026W	RNR2	S000003563	P09938	Ribonucleoside-diphosphate reductase small chain 1	53.2	0.3371	15.5	63.73	0.05256	2.42						46147	5.01	-0.40802	inviable	cytoplasm,nucleus	538.41	a.25.1.2	Heterotetramer	Heterotetramer of two large (R1) and two small (R2) subunits. S.cerevisiae has two different R1 subunits (RNR1 and RNR3) and two different R2 subunits (RNR2 and RNR4). The functional form of the small subunits is a RNR2-RNR4 heterodimer, where RNR2 provides the iron-radical center and RNR4 is required for proper folding of RNR2 and assembly with the large subunits. Under normal growth conditions,…	1->25|360->399	65	40	399	35	15	23	23	2	9	45	14	10	24	36	35	11	30	12	25	14	6	11	19	139
YJL035C	TAD2	S000003572	P47058	tRNA-specific adenosine deaminase subunit TAD2	40.5	0.0223	0.6	42.4	0.0149	0.4						28252	7.15	-0.2968	inviable	cytoplasm,nucleus	830.424	c.97.1.0-:-c.71.1.2	Heterodimer	Heterodimer with TAD3.	1->2|163->173	13	11	250	16	12	14	17	7	8	14	15	8	14	17	18	10	12	9	14	14	2	8	21	88
YJL052W	TDH1	S000003588	P00360	Glyceraldehyde-3-phosphate dehydrogenase 1	28.9	0.4144	14.8	43.9	0.2577	9.2	33.4	75.7	91.7	74.2	18.7	35750	8.59	-0.073193		cytoplasm,nucleus	120264	c.2.1.3-:-d.81.1.1	Homotetramer.	Homotetramer.	331->332	2	2	332	35	11	10	25	2	7	12	26	8	23	20	28	7	9	13	23	23	3	12	35	162
YJL060W	BNA3	S000003596	P47039	Probable kynurenine--oxoglutarate transaminase BNA3	9	0.0709	3.5	13.29	0.02825	1.41	10.2	87.7	90.1	76	5.9	50082	6.53	-0.191442		cytoplasm,mitochondrion	1603.79	c.67.1.0	Homodimer.	Homodimer.	1->56|442->444	59	56	444	34	16	29	16	6	13	35	23	6	35	40	32	5	25	24	26	29	5	19	26	200
YJL121C	RPE1	S000003657	P46969	Ribulose-phosphate 3-epimerase	91.3	0.7484	19.4	89.6	0.1781	4.6						25967	6.24	-0.033613		cytoplasm,nucleus	3313.28	c.1.2.0	n/a	n/a	1->5|228->238	16	11	238	23	6	7	18	5	5	13	16	9	14	18	19	10	13	16	11	12	2	1	20	89
YJL124C	LSM1	S000003660	P47017	Sm-like protein LSm1	81.3	0.1286	2.6	78.55	0.03405	0.69						20307	5.86	-0.832558		cytoplasm	3486.46	b.38.1.1	heteroheptameric	Component of the heptameric LSM1-LSM7 complex that forms a seven-membered ring structure with a doughnut shape. The LSm subunits are arranged in the order LSM1, LSM2, LSM3, LSM6, LSM5, LSM7 and LSM4. Except for LSM1, where a C-terminal helix crosses the ring structure to form additional interactions with LSM3 and LSM6, each subunit interacts only with its two neighboring subunits. The LSM1-LSM7 c…	1->40|116->172	97	57	172	10	12	9	15	1	10	16	8	3	10	11	16	7	10	3	8	6	1	7	9	81
YJL138C	TIF2	S000003674	P10081	ATP-dependent RNA helicase eIF4A	104.3	0.1328	5.9	99.8	0.0647	2.9						44697	4.85	-0.197215		cytoplasm		c.37.1.16	heterooligomer	Component of the eIF4F complex, which composition varies with external and internal environmental conditions. It is composed of at least eIF4A (TIF1/TIF2), eIF4E (TIF45) and eIF4G (TIF4631 or TIF4632) By similarity. Interacts with eIF4G1/TIF4631 and eIF4G2/TIF4632.	1->11	11	11	395	24	24	14	26	3	22	32	23	4	33	35	21	12	19	12	21	28	0	12	30	161
YJL153C	INO1	S000003689	P11986	Inositol-3-phosphate synthase	51.8	0.1269	7.6	57	0.0337	2						59642	5.77	-0.273921		cytoplasm		d.81.1.3	n/a	n/a	1->8	8	8	533	31	17	39	34	6	19	32	31	9	32	56	40	11	20	25	35	29	4	21	42	244
YJL194W	CDC6	S000003730	P09119	Cell division control protein 6	15.8	0.0294	1.7	13.7	0.0261	1.5	8.3	98.4	92.9	74.1	15.7	58036	10.23	-0.22846	inviable	cytoplasm,nucleus		c.37.1.20		Associates with the ORC complex and the MCM2-7 helicase complex. Interacts with CDC4, CDC28, DIA2, ORC1, and TOM1.	1->85|337->403|503->513	163	85	513	25	26	22	26	6	26	25	18	7	39	64	43	12	27	31	43	40	1	10	22	206
YJL201W	ECM25	S000003737	P32525	Protein ECM25	2.6	0.011	0.8				8	83.6	81.3	41.5	2.2	68463	10.22	-0.314023		cytoplasm	1746.07	c.13.1.1-:-a.116.1.1	n/a	n/a	183->193|359->599	252	241	599	27	26	34	35	3	25	25	10	7	47	63	53	11	31	38	71	32	4	24	33	344
YJR007W	SUI2	S000003767	P20459	Eukaryotic translation initiation factor 2 subunit alpha	81.4	0.1498	5.2	94.7	0.0838	2.9						34717	4.75	-0.421382	inviable	cytoplasm	17077.8	a.60.14.1-:-d.58.51.1	heterotrimer	Eukaryotic translation initiation factor 2 (eIF-2) is a heterotrimer composed of an alpha, a beta and a gamma subunit. The factors eIF-1, eIF-2, eIF-3, TIF5/eIF-5 and methionyl-tRNAi form a multifactor complex (MFC) that may bind to the 40S ribosome.	1->2|176->181|265->304	48	40	304	20	14	7	23	5	12	34	10	3	26	26	29	7	5	9	23	13	2	13	23	97
YJR010W	MET3	S000003771	P08536	Sulfate adenylyltransferase	19.8	0.0133	0.8				36.7	107.4	88.5	102.3	74.7	57724	5.67	-0.287671		cytoplasm	1511.59	b.122.1.3-:-c.26.1.5-:-c.37.1.15	Homohexamer. Dimer of trimers.	Homohexamer. Dimer of trimers.		0	0	511	31	32	21	36	1	23	32	34	14	39	52	22	5	22	30	32	24	6	19	36	231
YJR014W	TMA22	S000003775	P47089	Translation machinery-associated protein 22	78.4	0.1795	4	81.8	0.0823	1.8						22495	8.86	-0.612121		cytoplasm	21556.3	d.64.1.1		Interacts with the 40S ribosomal subunit.	56->82|180->198	46	27	198	17	9	5	10	5	5	25	9	2	12	16	31	3	5	3	12	8	1	6	14	91
YJR032W	CPR7	S000003793	P47103	Peptidyl-prolyl cis-trans isomerase CYP7	54.8	0.0225	1	75.2	0.0144	0.7						45133	5.14	-0.62341		cytoplasm	3225.83	b.62.1.1-:-a.118.8.8		Interacts with RPD3 and CNS1.	1->3|383->393	14	11	393	17	16	28	34	7	12	29	25	5	25	27	37	8	22	14	25	14	1	23	24	178
YJR046W	TAH11	S000003807	P47112	Cell division cycle protein CDT1	7.7	0.0174	1.2	34.7	0.0046	0.3	12.9	75	74.2	72.7	27.2	68405	8.71	-0.31457	inviable	cytoplasm,nucleus	2193.27	b.82.2.1-:-a.4.5.52		Associates with the MCM2-7 complex. Interacts with MCM2, ORC1, ORC2 and ORC6.	1->14|426->507|602->604	99	82	604	37	35	29	39	7	33	27	22	9	29	76	37	14	24	26	55	45	7	18	35	234
YJR050W	ISY1	S000003811	P21374	Pre-mRNA-splicing factor ISY1	37.1	0.2941	8.2	38.52	0.07855	2.2						28024	10.15	-1.0966		cytoplasm,nucleus	1985.27	a.2.15.1	heterooligomer	Belongs to the NTC complex (or PRP19-associated complex), composed of at least CEF1, CLF1, ISY1, NTC20, SNT309, SYF1, SYF2, and PRP19. The NTC complex associates with the spliceosome after the release of the U1 and U4 snRNAs and forms the CWC spliceosome subcomplex (or CEF1-associated complex) reminiscent of a late-stage spliceosome composed also of the U2, U5 and U6 snRNAs and at least BUD13, BU…	1->32|97->199	135	103	235	11	17	17	12	1	14	23	8	7	10	19	26	7	5	6	15	9	7	8	13	92
YJR057W	CDC8	S000003818	P00572	Thymidylate kinase	84.6	0.4314	10.6	71.8	0.5313	13.1						24687	5.49	-0.336574	inviable	cytoplasm	2982.18	c.37.1.4-:-c.37.1.2	Homodimer	Homodimer		0	0	216	7	8	9	19	3	10	14	15	3	16	25	21	5	10	5	11	13	3	6	13	68
YJR067C	YAE1	S000003828	P47118	Uncharacterized protein YAE1	91.2	0.5857	9.4	84.7	0.3661	5.9						16076	4.94	-0.665248	inviable	cytoplasm,nucleus	1498.3	no domain assigned	n/a	n/a	1->16	16	16	141	5	6	6	14	1	5	11	10	3	10	13	13	2	5	5	11	7	3	4	7	42
YJR084W	CSN12	S000003844	P47130	Cop9 signalosome complex subunit 12	4.6	0.0603	3	10.9	0.01418	0.7	2.8	41.5	37.5	10	7.7	49482	9.9	-0.363357		cytoplasm,nucleus	1511.59	no domain assigned	heterooligomer	Component of a COP9 signalosome-like (CSN) complex, composed of RRI1/CSN5, CSN9, RRI2/CSN10, PCI8/CSN11, CSN12 and CSI1. In the complex, it probably interacts directly with RRI1/CSN5, CSN9, RRI2/CSN10 and CSI1. Interacts with SEM1 and THP3.	1->67	67	67	423	21	32	22	18	9	17	31	15	12	25	57	32	9	15	14	29	16	5	19	25	132
YJR094W-A	RPL43B	S000003855	P0CX26	60S ribosomal protein L43-B	38.2	0.3036	3.1	39.5	0.5603	5.7						10091	11.21	-0.375		cytoplasm	45546.9	g.41.8.1	large ribosomal subunit.	Component of the large ribosomal subunit. Mature ribosomes consist of a small (40S) and a large (60S) subunit. The 40S subunit contains 32 different proteins (encoded by 56 genes) and 1 molecule of RNA (18S). The 60S subunit contains 46 different proteins (encoded by 81 genes) and 3 molecules of RNA (25S, 5.8S and 5S).	1->9|83->92	19	10	92	11	10	0	1	5	3	3	9	1	4	3	11	2	1	0	6	9	1	4	8	35
YJR096W		S000003857	P47137	Uncharacterized oxidoreductase YJR096W	40.1	0.0659	2.1	48.2	0.0536	1.7						32344	6.92	-0.485461		cytoplasm,nucleus	6964.27	c.1.7.0	n/a	n/a	1->6|270->282	19	13	282	15	11	14	15	6	10	23	19	8	16	30	25	5	7	16	13	11	7	14	17	121
YJR104C	SOD1	S000003865	P00445	Superoxide dismutase [Cu-Zn]	94.7	0.6228	9.9	96.5	0.3849	6.1						15855	5.93	-0.322727		ambiguous,cytoplasm,nucleus	519498	b.1.8.1	Homodimer in holo form. In apo form, heterodimer with CCS1.	Homodimer in holo form. In apo form, heterodimer with CCS1. Zinc-binding at 'His-16' of CCS1 and Glu-43 of apo-SOD1 is required for this heterodimerization.	1->1	1	1	154	13	4	8	9	2	3	10	22	6	6	6	10	2	6	8	11	10	0	1	17	93
YJR148W	BAT2	S000003909	P47176	Branched-chain-amino-acid aminotransferase, cytosolic	64.8	0.051	2.1	52.2	0.0382	1.6						41624	7.29	-0.2875		cytoplasm,nucleus	25946.2	e.17.1.0	n/a	n/a	1->8|373->376	12	8	376	27	14	17	14	6	13	27	33	4	22	35	27	8	14	24	18	32	8	13	20	160
YKL024C	URA6	S000001507	P15700	Uridylate kinase	95.1	0.2099	4.8	103.37	0.03707	0.85						22933	6.53	-0.355882	inviable	cytoplasm,nucleus	1498.3	c.37.1.2	Monomer.	Monomer.	1->8	8	8	204	12	13	6	16	4	9	15	13	2	15	15	17	4	12	7	16	9	0	4	15	75
YKL053C-A	MDM35	S000007243	O60200	Mitochondrial distribution and morphology protein 35	109.9	0.35	3.4	101.87	0.09352	0.91						9712	4.96	-0.675581		cytoplasm,nucleus	3870.07	no domain assigned		Interacts with UPS1, UPS2 and UPS3.	76->86	11	11	86	8	1	5	4	4	2	10	5	0	2	5	11	2	4	3	6	4	2	4	4	33
YKL056C	TMA19	S000001539	P35691	Translationally-controlled tumor protein homolog	99.6	1.0395	19.4	85	0.5232	9.8						18741	4.25	-0.325749		cytoplasm	27826.6	b.88.1.2		Interacts with the 40S and 60S ribosomal subunits. Interacts with microtubules.	167->167	1	1	167	13	2	8	17	1	4	15	12	2	11	7	15	7	9	5	7	7	2	7	16	66
YKL086W	SRX1	S000001569	P36077	Sulfiredoxin	91.3	0.2889	4	93.27	0.08747	1.21						13854	9.42	-0.199213		cytoplasm,nucleus	538.41	d.268.1.4	n/a	n/a	124->127	4	4	127	15	11	2	5	3	7	7	7	1	6	12	5	4	2	11	9	7	0	4	9	59
YKL103C	APE1	S000001586	P14904	Vacuolar aminopeptidase 1	97.5	0.2323	13.2	74.3	0.1269	7.2						57092	5.69	-0.335214		cytoplasm,punctate composite	5727.81	b.49.3.1-:-c.56.5.4	Homododecamer.	Homododecamer.	1->4|502->514	17	13	514	31	18	28	31	5	14	39	44	14	31	50	38	6	26	24	33	28	6	15	33	224
YKL127W	PGM1	S000001610	P33401	Phosphoglucomutase 1	12.1	0.0634	4	50.9	0.01224	0.77	10	73.6	56.3	79.1	8.8	63111	7.23	-0.267544		cytoplasm	9822.55	c.84.1.1-:-d.129.2.1	Monomer	Monomer	1->4	4	4	570	41	23	27	34	7	13	34	54	10	42	46	44	5	32	30	34	31	7	24	32	244
YKL128C	PMU1	S000001611	P36069	Probable phosphoglycerate mutase PMU1	43.5	0.0279	0.9	53	0.0278	0.9						33776	6.56	-0.461356		cytoplasm,nucleus	3253.22	c.60.1.1	n/a	n/a	270->295	26	26	295	16	17	11	16	4	10	22	19	15	11	34	14	7	9	15	20	18	7	12	18	148
YKL149C	DBR1	S000001632	P24309	Lariat debranching enzyme	16.1	0.0844	4	21.9	0.0922	4.4	15.4	76.6	73.6	55.2	16.7	47741	7.89	-0.645926		cytoplasm,nucleus	1126.76	d.159.1.6	n/a	n/a	1->4|243->286|356->405	98	50	405	14	23	31	27	5	15	26	20	16	37	35	31	10	17	19	27	12	14	13	13	226
YKL156W	RPS27A	S000001639	P35997	40S ribosomal protein S27-A	59.3	0.7255	6.4	68	0.3223	2.9						8879	9.51	-0.081707		cytoplasm	43307.1	g.41.8.4	small ribosomal subunit.	Component of the small ribosomal subunit. Mature ribosomes consist of a small (40S) and a large (60S) subunit. The 40S subunit contains 32 different proteins (encoded by 56 genes) and 1 molecule of RNA (18S). The 60S subunit contains 46 different proteins (encoded by 81 genes) and 3 molecules of RNA (25S, 5.8S and 5S).	1->28|78->82	33	28	82	6	4	1	2	5	3	3	5	3	2	9	7	1	3	4	7	10	0	1	6	47
YKL166C	TPK3	S000001649	P05986	cAMP-dependent protein kinase type 3	21.3	0.0839	3.9	24.5	0.0788	3.6	23.4	83	87.8	94.6	23.5	45977	6.31	-0.504271		cytoplasm,nucleus	1590.7	d.144.1.7	n/a	n/a	1->82	82	82	398	15	17	24	23	4	15	29	23	11	25	35	28	11	20	23	24	23	5	21	22	229
YKL184W	SPE1	S000001667	P08432	Ornithine decarboxylase	91.1	0.0207	1.1	79.7	0.0128	0.7						52285	5.31	-0.215236		cytoplasm	688.352	c.1.6.1-:-b.49.2.3	n/a	n/a	1->75|464->466	78	75	466	35	16	26	30	11	12	32	25	12	24	46	31	7	26	18	33	27	3	20	32	213
YKL189W	HYM1	S000001672	P32464	Protein HYM1	13	0.1473	6.7	14.1	0.1111	5.1	14.5	74.1	61.3	37.2	18.5	45853	8.52	-0.18822	inviable	cytoplasm,nucleus	1281.37	a.118.1.15	n/a	n/a	1->20|356->399	64	44	399	19	15	25	21	7	16	23	8	7	33	41	34	12	25	15	38	25	3	11	21	155
YKL191W	DPH2	S000001674	P32461	Diphthamide biosynthesis protein 2	88.7	0.0488	2.9	67.3	0.0154	0.9						59775	4.79	-0.18839		cytoplasm	3486.46	no domain assigned		Interacts with the diphthamide biosynthesis proteins DPH1 and KTI11/DPH3.	1->33|410->468|525->534	102	59	534	36	19	23	39	8	21	35	28	17	30	51	26	7	26	23	40	35	5	20	45	292
YKL206C	ADD66	S000001689	P36040	Proteasome assembly chaperone 2	66.9	0.4311	13.2	71.6	0.0833	2.6						30739	4.42	-0.136704		cytoplasm	2937.35	c.56.8.1	heterodimer	Component of the 20S proteasome chaperone. Forms a heterodimer with PBA1 that binds to proteasome precursors.		0	0	267	14	8	18	19	4	15	16	9	2	20	31	14	5	14	13	25	3	6	13	18	157
YKL213C	DOA1	S000001696	P36037	Protein DOA1	61.2	0.0474	3.8	67.69	0.02304	1.83						79505	4.71	-0.240979		cytoplasm,nucleus	6796.71	b.69.4.0		Interacts with CDC48, OTU1 and ubiquitin.	1->27|302->374|438->506	169	73	715	38	19	45	54	8	26	42	45	10	51	61	49	8	26	22	69	40	14	25	63	287
YKL214C	YRA2	S000001697	P36036	RNA annealing protein YRA2	62.7	0.5267	12.5	78.1	0.3239	7.7						23777	10.2	-1.27192		cytoplasm,nucleus	1308.97	d.58.7.1		Associates with mRNPs. Interacts with YRA1.	1->64|136->203	132	68	203	10	23	12	15	1	5	19	10	8	12	11	18	4	6	12	15	7	0	8	7	119
YKL216W	URA1	S000001699	P28272	Dihydroorotate dehydrogenase (fumarate)	76.5	0.6368	22.1	95.3	0.194	6.7						34801	5.92	-0.188217		cytoplasm,nucleus	263886	c.1.4.0	Homodimer.	Homodimer.	1->4	4	4	314	20	9	22	13	3	7	24	26	3	23	29	25	8	20	17	19	17	0	12	17	138
YKR001C	VPS1	S000001709	P21576	Vacuolar protein sorting-associated protein 1	58.5	0.0037	0.3									78736	8.15	-0.370597		cytoplasm,punctate composite,endosome	5955.33	c.37.1.0-:-c.37.1.8	n/a	n/a	1->2|545->612	70	68	704	36	31	31	41	2	31	53	39	13	60	70	64	14	22	38	55	40	1	17	46	253
YKR038C	KAE1	S000001746	P36132	tRNA N6-adenosine threonylcarbamoyltransferase	13.5	0.3736	16	56.34	0.03501	1.5	25.3	90.1	66.1	70.6	16.5	42748	7.18	-0.139637	inviable	cytoplasm,nucleus	1267.52	c.55.1.9	heterooligomer	Component of the EKC/KEOPS complex composed of at least BUD32, CGI121, GON7, KAE1 and PCC1; the whole complex dimerizes.	1->15	15	15	386	29	19	23	22	10	12	22	30	10	27	37	24	13	10	17	16	20	3	12	30	158
YKR059W					104.3	0.2265	10.1	88.5	0.1682	7.5
YKR076W	ECM4	S000001784	P36156	Glutathione S-transferase omega-like 2	15.1	0.0869	3.8	18.1	0.0411	1.8	16.8	94.6	92.7	65.3	20.1	43273	6.89	-0.584595		cytoplasm	1668.84	c.47.1.5-:-a.45.1.1	n/a	n/a	1->39	39	39	370	19	20	15	29	3	12	23	17	14	23	27	28	3	20	14	27	23	10	20	23	213
YKR080W	MTD1	S000001788	Q02046	Methylenetetrahydrofolate dehydrogenase [NAD(+)]	59.5	0.211	7.6	57.6	0.0673	2.4						36239	6.98	-0.296875		cytoplasm,nucleus	16196.7	c.58.1.2-:-c.2.1.13	Homodimer.	Homodimer.	1->2|320->320	3	2	320	18	12	26	17	6	9	24	18	5	19	33	28	7	11	11	16	15	1	16	28	147
YLL045C	RPL8B	S000003968	P29453	60S ribosomal protein L8-B	50.8	0.3056	8.6	50.7	0.1911	5.4						28112	10.83	-0.460938		cytoplasm	80188.9	d.79.3.1	large ribosomal subunit.	Component of the large ribosomal subunit. Mature ribosomes consist of a small (40S) and a large (60S) subunit. The 40S subunit contains 32 different proteins (encoded by 56 genes) and 1 molecule of RNA (18S). The 60S subunit contains 46 different proteins (encoded by 81 genes) and 3 molecules of RNA (25S, 5.8S and 5S).	1->5	5	5	256	35	11	12	10	1	9	13	13	3	12	21	37	3	7	15	12	14	2	8	18	136
YLL062C	MHT1	S000003985	Q12525	Homocysteine S-methyltransferase 1	44.8	0.2748	10.1	63.6	0.1179	4.3						36715	5.35	-0.293518		cytoplasm	606.198	c.1.26.1	n/a	n/a	1->15|314->324	26	15	324	15	12	21	17	4	7	26	23	8	32	27	21	7	15	17	23	16	6	12	15	142
YLR006C	SSK1	S000003996	Q07084	Osmolarity two-component system protein SSK1	57.2	0.0034	0.3									78529	7.24	-0.555477		cytoplasm	1197.66	d.122.1.4-:-c.23.1.2		Interacts with SSK2, SSK22 and YPD1.	1->505|640->712	578	505	712	45	23	52	42	4	38	35	36	15	40	61	52	10	27	51	76	45	8	14	38	389
YLR011W	LOT6	S000004001	Q07923	NAD(P)H-dependent FMN reductase LOT6	81.4	0.8017	17	88.47	0.34953	7.43						21280	6.03	-0.088482		cytoplasm,nucleus	1267.52	c.23.5.5	Homodimer.	Homodimer.	186->191	6	6	191	13	7	8	11	3	10	13	12	5	19	18	13	3	1	10	10	6	3	7	19	85
YLR016C	PML1	S000004006	Q07930	Pre-mRNA leakage protein 1	82.5	0.2153	5.1	76.85	0.02526	0.6						23653	4.97	-0.657353		cytoplasm,nucleus	1471.64	b.26.1.0	heterooligomer	Belongs to the pre-mRNA retention and splicing (RES) complex composed of at least BUD13, IST3 and PML1.	1->40|192->204	53	40	204	5	15	13	21	4	4	15	13	5	13	19	12	7	6	8	13	7	1	11	12	132
YLR044C	PDC1	S000004034	P06169	Pyruvate decarboxylase isozyme 1	26.7	0.1552	9.5	35.7	0.1572	9.7	20.5	84.7	68.1	41.3	26.9	61495	6.12	-0.058615		ambiguous,cytoplasm,nucleus	8965.92	c.36.1.5-:-c.31.1.3-:-c.36.1.9	Homotetramer.	Homotetramer.	1->1|557->563	8	7	563	54	15	29	29	4	22	30	42	12	37	54	35	13	23	26	30	44	7	17	40	242
YLR058C	SHM2	S000004048	P37291	Serine hydroxymethyltransferase, cytosolic	20.7	0.3882	20.3	12.8	0.1279	6.7	14.6	101.3	83.5	97.5	8.9	52218	7.44	-0.343497		cytoplasm,nucleus	67558.8	c.67.1.0	Homotetramer	Homotetramer By similarity.	1->4|468->469	6	4	469	39	23	20	26	5	15	29	35	16	31	37	31	11	15	24	29	26	3	23	31	194
YLR075W	RPL10	S000004065	P41805	60S ribosomal protein L10	67.4	0.3107	7.9	47.9	0.2909	7.4						25361	10.84	-0.609955	inviable	cytoplasm		d.41.4.1	large ribosomal subunit.	Component of the large ribosomal subunit. Mature ribosomes consist of a small (40S) and a large (60S) subunit. The 40S subunit contains 32 different proteins (encoded by 56 genes) and 1 molecule of RNA (18S). The 60S subunit contains 46 different proteins (encoded by 81 genes) and 3 molecules of RNA (25S, 5.8S and 5S).	1->3	3	3	221	20	22	9	11	4	8	12	14	5	10	17	22	4	10	10	12	5	2	9	15	108
YLR085C	ARP6	S000004075	Q12509	Actin-like protein ARP6	10.9	0.0677	3.4	37.85	0.02504	1.25	19.7	80.7	103.3	115.6	17	50043	5.31	-0.346119		cytoplasm,nucleus	238.012	c.55.1.1-:-c.55.1.12	heterooligomer	Component of the SWR1 chromatin remodeling complex composed of at least ACT1, ARP4, RVB1, RVB2, ARP6, YAF9, VPS71, VPS72, SWC3, SWC4, SWC5, SWC7 and SWR1, and perhaps BDF1.	1->1|425->438	15	14	438	17	16	20	27	9	13	33	25	12	29	37	29	8	29	25	35	27	7	16	24	204
YLR094C	GIS3	S000004084	Q12418	Protein GIS3	2.6	0.0638	3.6	4.85	0.0192	1.08	4	81.8	54.6	10.3	3	56356	8.89	-0.643626		cytoplasm,nucleus	1054.72	no domain assigned	n/a	n/a	1->186|248->325|426->441	280	186	502	26	28	27	35	6	12	30	16	15	24	48	43	9	14	23	66	38	7	8	27	256
YLR102C	APC9	S000004092	Q12107	Anaphase-promoting complex subunit 9	69.7	0.0124	0.4									30856	5.34	-0.87434		cytoplasm,nucleus		no domain assigned	hetero 13 subunits	The APC/C is composed of at least 13 subunits that stay tightly associated throughout the cell cycle: APC1, APC2, APC4, APC5, APC9, APC11, CDC16, CDC23, CDC26, CDC27, DOC1, MND2 and SWM1.	1->33|146->159|263->265	50	33	265	8	19	23	22	6	5	25	11	10	12	27	16	6	10	12	21	10	2	9	11	155
YLR107W	REX3	S000004097	Q12090	RNA exonuclease 3	5.2	0.0557	2.6	10.56	0.03037	1.39	7.9	75.6	46.9	47.1	7.7	45879	9.2	-0.356931		cytoplasm,nucleus		c.55.3.0	n/a	n/a	1->210|392->404	223	210	404	16	17	26	27	9	13	20	21	12	28	45	40	9	18	10	33	23	1	13	23	207
YLR118C		S000004108	Q12354	Acyl-protein thioesterase 1	63.1	0.2466	6.1	82.96	0.07848	1.94						24700	6.88	-0.051982		cytoplasm,nucleus	1484.98	c.69.1.14	n/a	n/a	1->12|226->227	14	12	227	18	3	9	12	2	13	9	23	7	20	18	16	5	14	13	16	9	4	4	12	106
YLR133W	CKI1	S000004123	P20485	Choline kinase	25.1	0.0145	1	51.42	0.00541	0.36	30.9		74	91.6	28.8	66316	5.43	-0.520275		cytoplasm	3930.3	d.144.1.8	Monomer	Monomer. Interacts with NAP1.	1->108|488->532	153	108	582	31	30	35	38	6	30	40	27	8	44	51	37	8	18	26	61	24	12	24	32	292
YLR145W	RMP1	S000004135	Q12530	Ribonuclease MRP protein subunit RMP1	34.1	0.4198	9.9	34.7	0.1843	4.4						23618	10.53	-0.429851	inviable	cytoplasm,nucleus	555.549	no domain assigned	heterooligomer	Component of RNase MRP complex which consists of an RNA moiety and at least 10 protein subunits including POP1, POP3, POP4, POP5, POP6, POP7, POP8, RMP1, RPP1 and SNM1, many of which are shared with the RNase P complex.	177->201	25	25	201	9	17	16	7	5	9	15	10	3	15	25	19	4	7	3	8	8	5	4	12	38
YLR150W	STM1	S000004140	P39015	Suppressor protein STM1	86.2	0.1036	3.1	77.8	0.1803	5.4						29995	10.45	-1.2663		cytoplasm	46842.3	no domain assigned		Interacts with CDC13. Associates with mature 80S ribosomes. Associates with the telomere-proximal Y' element.	1->171|212->273	233	171	273	32	20	31	21	0	9	19	13	1	5	12	32	1	6	13	19	19	1	3	16	179
YLR172C	DPH5	S000004162	P32469	Diphthine methyl ester synthase	85	0.4134	14	63.7	0.1733	5.9						33847	4.66	-0.28		cytoplasm	13479.9	c.90.1.1	n/a	n/a	269->300	32	32	300	22	13	10	19	5	10	29	18	6	20	32	18	6	9	11	22	14	4	14	18	114
YLR177W		S000004167	Q06251	Uncharacterized protein YLR177W	13.5	0.0365	2.6	54.48	0.00783	0.56	11.8	83.4	82.7	57.8	16.7	71265	9.38	-0.549363		cytoplasm	1551.27	no domain assigned	n/a	n/a	1->237|356->357	239	237	628	34	22	56	40	4	45	22	27	12	37	66	47	10	33	30	60	28	3	26	26	359
YLR178C	TFS1	S000004168	P14306	Carboxypeptidase Y inhibitor	93.5	0.4158	10.1	82	0.1335	3.2						24357	6.52	-0.558447		cytoplasm,nucleus	1025.56	b.17.1.1	Monomer	Monomer		0	0	219	18	3	11	13	2	11	12	13	6	7	14	19	5	14	15	19	15	3	8	11	138
YLR183C	TOS4	S000004173	Q06266	Protein TOS4	26.3	0.0067	0.4	23.8	0.0069	0.4	16.2	75.7	56.7		10.5	55467	10.12	-0.758282		cytoplasm,nucleus	284.465	b.26.1.0	n/a	n/a	1->118|243->374|445->454	260	132	489	17	30	29	27	8	20	28	21	12	24	38	44	11	20	30	64	23	1	17	25	366
YLR186W	EMG1	S000004176	Q06287	Ribosomal RNA small subunit methyltransferase NEP1	66.2	0.2049	5.7	69.8	0.0813	2.3						27895	8.45	-0.178968	inviable	cytoplasm,nucleus		c.116.1.6	Homodimer	Homodimer. Interacts with snoRNA U3. Interacts with NOP14 and MPP10. Component of the ribosomal small subunit (SSU) processome composed of at least 40 protein subunits and snoRNA U3.	1->24|252->252	25	24	252	16	13	9	20	6	8	11	14	6	17	28	22	6	6	13	19	11	1	5	21	127
YLR195C	NMT1	S000004185	P14743	Glycylpeptide N-tetradecanoyltransferase	57.2	0.1777	9.4	62.1	0.074	3.9						52837	7.42	-0.473407	inviable	cytoplasm		d.108.1.2	Monomer	Monomer	1->23	23	23	455	22	19	25	37	6	15	30	20	7	24	47	48	5	32	22	19	26	7	16	28	213
YLR199C	PBA1	S000004189	Q05778	Proteasome chaperone 1	54.6	0.284	8.7	46	0.1165	3.6						30695	4.53	-0.102899		cytoplasm	1350.09	no domain assigned	heterodimer	Component of the 20S proteasome chaperone. Forms a heterodimer with ADD66 that binds to proteasome precursors.		0	0	276	8	4	12	14	6	13	18	17	2	21	29	17	7	16	22	30	15	4	7	14	144
YLR211C	ATG38	S000004201	Q05789	Autophagy-related protein 38	87.9	0.0598	1.6	73.8	0.0088	0.2						25975	5.38	-0.80885		cytoplasm		a.7.14.1	n/a	n/a	218->226	9	9	226	11	9	26	12	1	15	23	9	0	19	25	24	6	4	5	15	8	2	5	7	60
YLR215C	CDC123	S000004205	Q05791	Cell division cycle protein 123	107.9	0.4132	17.3	99.4	0.205	8.6						41852	4.48	-0.531667	inviable	cytoplasm	4845.82	d.142.1.1		interacts with DMA1, DMA2 and GCD11.	70->93|344->360	41	24	360	20	14	22	32	4	14	33	7	8	21	36	24	4	17	20	24	15	7	14	24	185
YLR218C	COA4	S000004208	Q05809	Cytochrome oxidase assembly factor 4	7.5	0.043	0.7				24.7	69.7	58.4	29.3	61.9	17253	8.68	-0.999333		cytoplasm,nucleus	906.714	no domain assigned	n/a	n/a	1->73|140->150	84	73	150	6	6	5	8	6	8	15	10	2	2	10	22	3	5	4	11	10	4	4	9	61
YLR225C		S000004215	Q05948	Uncharacterized SVF1-like protein YLR225C	30.5	0.2345	10.9	35.6	0.0405	1.9						46423	7.9	-0.421622		cytoplasm	3990.82	b.176.1.1	n/a	n/a	1->5	5	5	407	16	12	24	27	7	10	27	18	6	30	32	44	8	27	14	41	26	5	12	21	203
YLR231C	BNA5	S000004221	Q05979	Kynureninase	32	0.0798	4.1	58.63	0.01082	0.55						51032	5.04	-0.221192		cytoplasm,nucleus	3060.23	c.67.1.4	Homodimer	Homodimer	1->3|452->453	5	3	453	30	17	22	27	7	13	32	29	12	27	49	24	8	24	30	30	21	7	19	25	202
YLR254C	NDL1	S000004244	Q06568	Nuclear distribution protein nudE homolog 1	76.9	0.0895	1.9	85.73	0.02158	0.46						21530	5.28	-0.74709		cytoplasm,nucleus	1538.07	no domain assigned		Self-associates. Interacts with PAC1.	1->5|104->189	91	86	189	8	9	15	8	2	15	21	2	2	12	25	16	3	1	3	18	19	0	2	8	23
YLR257W		S000004247	Q06146	Uncharacterized protein YLR257W	99.6	0.2203	7.9	89.8	0.0496	1.8						35998	4.64	-1.16293		cytoplasm	18605.1	no domain assigned	n/a	n/a	1->63|96->321	289	226	321	17	21	22	26	1	13	38	14	4	15	24	24	5	5	12	46	16	0	8	10	167
YLR270W	DCS1	S000004260	Q06151	m7GpppX diphosphatase	37	0.6765	28.4	61.9	0.1468	6						40769	6.2	-0.422286		cytoplasm,nucleus	9916.24	d.246.1.1-:-d.13.1.3	Homodimer	Homodimer. Forms heterodimer with DCS2; the interaction inhibits the DCS1 scavenger decapping activity during post-diauxic growth.	1->14|324->350	41	27	350	12	16	25	21	4	12	26	18	10	35	33	24	9	10	17	18	16	6	20	18	140
YLR285W	NNT1	S000004275	Q05874	Protein N-methyltransferase NNT1	90.9	0.3322	9.8	93.5	0.1309	3.9						29632	4.88	-0.351724		cytoplasm	7278.77	c.66.1.39	n/a	n/a	1->47	47	47	261	16	5	15	17	1	6	24	13	12	15	32	18	5	11	17	15	11	4	9	15	111
YLR287C-A	RPS30A	S000004278	P0CX33	40S ribosomal protein S30-A	49.7	0.2963	2.1									7118	12.24	-0.976191		cytoplasm	37610.2	no domain assigned	small ribosomal subunit.	Component of the small ribosomal subunit. Mature ribosomes consist of a small (40S) and a large (60S) subunit. The 40S subunit contains 32 different proteins (encoded by 56 genes) and 1 molecule of RNA (18S). The 60S subunit contains 46 different proteins (encoded by 81 genes) and 3 molecules of RNA (25S, 5.8S and 5S).	1->63	63	63	63	4	7	3	0	0	2	2	5	1	0	4	11	2	1	5	3	4	0	2	7	50
YLR301W	HRI1	S000004292	Q05905	Protein HRI1	95.1	0.209	5.7	85.55	0.05267	1.45						27501	4.96	-0.436476		cytoplasm,nucleus	15437.7	no domain assigned		Interacts with HRR25. May interact with SEC72.	70->110	41	41	244	9	9	21	12	1	7	19	18	4	10	21	14	1	14	12	21	15	7	7	22	112
YLR333C	RPS25B	S000004325	P0C0T4	40S ribosomal protein S25-B	46.8	0.4358	5.2									12009	11.13	-0.537037		cytoplasm	162334	a.4.5.73	small ribosomal subunit	Component of the small ribosomal subunit. Mature ribosomes consist of a small (40S) and a large (60S) subunit. The 40S subunit contains 32 different proteins (encoded by 56 genes) and 1 molecule of RNA (18S). The 60S subunit contains 46 different proteins (encoded by 81 genes) and 3 molecules of RNA (25S, 5.8S and 5S).	1->32	32	32	108	15	7	0	4	0	5	5	5	3	8	9	18	2	0	4	10	2	1	4	6	53
YLR351C	NIT3	S000004343	P49954	Probable hydrolase NIT3	73.7	0.1244	4	73.4	0.1392	4.5						32549	7.59	-0.264261		cytoplasm,mitochondrion	4506.06	d.160.1.1	Homodimer	Homodimer	1->1|283->291	10	9	291	21	13	12	16	3	10	18	15	8	21	22	21	7	14	17	26	14	1	11	21	125
YLR363C	NMD4	S000004355	Q12129	Nonsense-mediated decay protein 4	62.1	0.7575	19.1	68.5	0.11	2.8						25286	5.54	-0.411927		cytoplasm	6093.16	no domain assigned	n/a	n/a	1->4|159->218	64	60	218	9	11	17	14	6	5	18	9	2	18	20	18	7	14	6	19	9	4	5	7	67
YLR387C	REH1	S000004379	Q06709	Cytoplasmic 60S subunit biogenesis factor REH1	28.1	0.027	1.3	14.5	0.0259	1.3	16.2	70.2	60.6	42.5	24.8	49689	7.64	-0.854167		cytoplasm	2241.48	g.37.1.5		Associates with nascent pre-60S particles that have not yet entered the translating pool, and is released from mature 60S subunits. Interacts with pre-60S factors NMD3, LSG1, and TIF6.	1->5|61->176|290->332|373->432	224	116	432	19	28	30	25	9	22	37	21	11	26	32	35	9	15	15	35	27	1	17	18	197
YLR388W	RPS29A	S000004380	P41057	40S ribosomal protein S29-A	68.8	1.4668	9.8	61.3	1.9584	13.1						6661	11.06	-0.848214		cytoplasm	6488.92	g.39.1.7	small ribosomal subunit.	Component of the small ribosomal subunit. Mature ribosomes consist of a small (40S) and a large (60S) subunit. The 40S subunit contains 32 different proteins (encoded by 56 genes) and 1 molecule of RNA (18S). The 60S subunit contains 46 different proteins (encoded by 81 genes) and 3 molecules of RNA (25S, 5.8S and 5S).	1->6|50->56	13	7	56	2	8	4	1	4	2	2	5	3	3	2	4	1	4	1	4	1	1	2	2	29
YLR412W	BER1	S000004404	Q06688	SRR1-like protein BER1	40.1	0.2065	6.5	37.3	0.0603	1.9						31707	7.17	-0.513869		cytoplasm	6488.92	no domain assigned	n/a	n/a	1->26|214->224	37	26	274	16	8	16	20	3	7	20	6	7	18	29	31	2	15	14	20	14	3	12	13	124
YLR417W	VPS36	S000004409	Q06696	Vacuolar protein-sorting-associated protein 36	28.2	0.014	0.9	63.45	0.00553	0.35	13.5	82.9	107.3	35.7	37.7	64017	6.31	-0.399823		cytoplasm	2467.07	b.55.1.12-:-g.41.11.1-:-g.41.11.1-:-a.4.5.73	heterooligomer	Component of the endosomal sorting required for transport complex II (ESCRT-II), which consists of 2 copies of VPS25, 1 copy of SNF8, and 1 copy of VPS36. The ESCRT-II complex interacts directly with the VPS20 subunit of the ESCRT-III complex. Binds ubiquitin.	103->114|162->182|216->252|291->315|366->395	125	37	566	21	27	47	30	12	18	41	26	11	39	65	37	11	21	19	60	32	4	17	28	290
YLR420W	URA4	S000004412	P20051	Dihydroorotase	77.9	0.2296	9.2	80.6	0.2391	9.6						40313	6.51	-0.159615		cytoplasm,nucleus	12734.6	c.1.9.4	n/a	n/a	1->11|361->364	15	11	364	33	6	17	23	6	12	22	18	12	25	29	33	6	19	23	22	16	3	10	29	160
YLR438C-A	LSM3	S000006434	P57743	U6 snRNA-associated Sm-like protein LSm3	89.4	0.7385	7.4	81.55	0.88245	8.83						10030	4.12	-0.174157	inviable	cytoplasm,nucleus	7060.58	b.38.1.1	heterooligomer	Component of the heptameric LSM1-LSM7 complex that forms a seven-membered ring structure with a doughnut shape. The LSm subunits are arranged in the order LSM1, LSM2, LSM3, LSM6, LSM5, LSM7 and LSM4. Except for LSM1, where a C-terminal helix crosses the ring structure to form additional interactions with LSM3 and LSM6, each subunit interacts only with its two neighboring subunits. The LSM1-LSM7 c…	78->89	12	12	89	4	6	4	8	2	2	10	4	1	6	12	2	2	2	2	6	7	0	2	7	39
YLR438W	CAR2	S000004430	P07991	Ornithine aminotransferase	43.3	0.0289	1.3	57.9	0.01	0.5						46086	6.94	0.010377		cytoplasm,nucleus	71974.7	c.67.1.0	n/a	n/a	1->6|422->424	9	6	424	43	12	13	19	8	13	25	33	20	30	44	27	6	17	22	29	20	4	11	28	174
YML007W	YAP1	S000004466	P19880	AP-1-like transcription factor YAP1	69.9	0.0062	0.4									72532	4.64	-1.03062		cytoplasm,nucleus	1616.86	g.78.1.1	Homodimer	Homodimer By similarity. YAP1 interacts independent of oxidation state in the cytoplasm with the karyopherin PSE1/KAP121 (and less strongly with KAP123). The reduced form of YAP1 interacts in the nucleus with the nuclear export protein CRM1, and in the cytoplasm with YBP1 and the peroxiredoxin HYR1/GPX3/ORP1. Interacts with RBG1.	1->81|117->278|320->564	488	245	650	29	23	77	60	6	32	43	26	9	25	42	49	13	28	31	82	35	3	9	28	506
YML022W	APT1	S000004484	P49435	Adenine phosphoribosyltransferase 1	81.7	0.3702	7.6	79.19	0.0468	0.96						20587	4.87	0.150267		cytoplasm,nucleus	11200.6	c.61.1.0	Homodimer	Homodimer	179->187	9	9	187	20	4	8	7	1	6	17	15	2	12	26	14	2	15	10	8	4	0	6	10	65
YML058W-A	HUG1	S000007472	Q6Q5K6	MEC1-mediated checkpoint protein HUG1	95.3	0.6408	4.8	67.04	0.2047	1.54						7514	8.42	-0.385294		cytoplasm		no domain assigned	n/a	n/a	1->16|62->68	23	16	68	2	3	6	6	1	3	1	5	1	3	6	5	3	3	3	6	4	0	1	6	41
YML070W	DAK1	S000004535	P54838	Dihydroxyacetone kinase 1	74.4	0.0094	0.6									62206	5.14	-0.072774		cytoplasm	23596.9	c.119.1.2-:-a.208.1.0	n/a	n/a	1->8	8	8	584	50	12	27	37	5	11	38	56	9	35	54	48	10	27	19	51	35	2	11	47	241
YML088W	UFO1	S000004553	Q04511	Ubiquitin ligase complex F-box protein UFO1	31.8	0.0146	1.1	45.1	0.0146	1.1						76859	5.1	-0.582036		cytoplasm	639.377	a.158.1.1-:-b.69.4.0		Interacts with SKP1. Component of the probable SCF(UFO1) complex containing CDC53, SKP1, RBX1 and UFO1.	1->3|324->346|451->476|561->668	160	108	668	28	38	46	47	7	33	55	32	18	47	62	37	12	27	18	53	43	12	17	36	282
YML097C	VPS9	S000004563	P54787	Vacuolar protein sorting-associated protein 9	64.4	0.0592	3.1	62.5	0.0491	2.6						52482	4.82	-0.617517		cytoplasm	4276.97	a.222.1.1-:-a.5.2.4	Homodimer	Homodimer	1->61|321->383	124	63	451	19	21	25	35	5	18	48	13	5	31	50	43	11	26	23	30	18	1	13	16	162
YMR009W	ADI1	S000004611	Q03677	1,2-dihydroxy-3-keto-5-methylthiopentene dioxygenase	93.5	0.4447	9.3	88.97	0.14146	2.95						20879	5.08	-0.632402		cytoplasm,nucleus		b.82.1.6	n/a	n/a	1->12|173->179	19	12	179	12	11	12	12	4	5	19	7	6	12	16	11	1	6	6	10	6	2	11	10	80
YMR029C	FAR8	S000004631	Q05040	Factor arrest protein 8	99.3	0.0403	2.4	54.05	0.01056	0.63						59301	4.97	-0.454876		ER,ambiguous,cytoplasm	4011.05	b.69.4.0	heterooligomer	Component of a complex at least composed of FAR3, FAR7, FAR8, FAR10, FAR11 and VPS64.	1->34|70->182	147	113	523	17	12	38	38	2	19	45	15	13	45	65	48	6	16	21	56	25	4	11	27	236
YMR038C	CCS1	S000004641	P40202	Superoxide dismutase 1 copper chaperone	100.7	0.1403	3.8	93.02	0.01549	0.42						27330	6.65	-0.346988		cytoplasm,nucleus	11988.4	d.58.17.1-:-b.1.8.1	Homodimer	Homodimer, and heterodimer with apo-SOD1. Zinc-binding at His-16 of CCS1 and 'Glu-43' of apo-SOD1 is required for this heterodimerization.	246->249	4	4	249	18	7	20	12	7	7	17	17	5	19	14	20	3	8	10	20	16	4	6	19	114
YMR095C	SNO1	S000004701	Q03144	Pyridoxal 5'-phosphate synthase subunit SNO1	67.1	0.0867	2.2	59.7	0.0617	1.5						24906	7.16	-0.017857		cytoplasm		c.23.16.1	n/a	n/a	1->15|219->224	21	15	224	17	9	11	11	6	9	12	13	8	15	21	13	4	13	10	14	14	2	4	18	98
YMR105C	PGM2	S000004711	P37012	Phosphoglucomutase 2	35.2	0.0997	6.3	61.28	0.00959	0.6						63088	6.6	-0.343234		cytoplasm,nucleus	3790.22	c.84.1.1-:-d.129.2.1	Monomer	Monomer	1->3	3	3	569	39	17	28	36	6	13	35	52	11	44	38	49	8	29	27	38	33	7	27	32	250
YMR122W-A		S000007524	Q3E842	Uncharacterized endoplasmic reticulum membrane protein YMR122W-A	73.2	0.1599	1.3	50.4	0.1149	0.9						7981	11	0.409524		ER,cytoplasm	49466.8	no domain assigned	n/a	n/a	1->18|84->84	19	18	84	17	0	6	0	0	0	0	4	0	4	2	4	3	2	2	23	8	0	1	8	62
YMR135C	GID8	S000004742	P40208	Glucose-induced degradation protein 8	5.4	0.0598	3.1	10.67	0.02891	1.49	4.5	94.4	73.3	74.2	6.9	51729	7.33	-0.574506		cytoplasm,nucleus	639.377	no domain assigned	n/a	n/a	1->26|61->80|171->183|367->415	108	49	455	19	13	43	18	4	27	32	25	11	34	46	36	10	20	13	44	27	5	15	13	177
YMR138W	CIN4	S000004746	P39110	GTP-binding protein CIN4	58.2	0.6576	14.5	67.9	0.2773	6.1						22066	5.83	-0.187958		cytoplasm	468.395	c.37.1.0	n/a	n/a	182->191	10	10	191	2	13	9	16	7	7	14	11	3	19	25	14	5	6	4	11	8	3	2	12	67
YMR170C	ALD2	S000004780	P47771	Aldehyde dehydrogenase [NAD(P)+] 1	35.8	0.0902	5	38.3	0.0307	1.7						55187	5.32	-0.122332		cytoplasm,nucleus	2071.55	c.82.1.0	n/a	n/a	1->22	22	22	506	46	9	22	34	6	19	25	39	4	33	41	43	6	29	24	35	33	6	17	35	208
YMR194W	RPL36A	S000004807	P05745	60S ribosomal protein L36-A	45.3	0.2521	2.8	37.3	0.3812	4.2						11124	12.15	-0.56		cytoplasm	31591.9	no domain assigned	large ribosomal subunit.	Component of the large ribosomal subunit. Mature ribosomes consist of a small (40S) and a large (60S) subunit. The 40S subunit contains 32 different proteins (encoded by 56 genes) and 1 molecule of RNA (18S). The 60S subunit contains 46 different proteins (encoded by 81 genes) and 3 molecules of RNA (25S, 5.8S and 5S).	1->36	36	36	100	11	12	5	1	0	0	5	7	1	8	6	14	3	2	3	8	6	0	2	6	52
YMR199W	CLN1	S000004812	P20437	G1/S-specific cyclin CLN1	2.5	0.0706	4.4	6.3	0.0493	3.1	5.1	65.9	54	15.3	9	62049	5.68	-0.489194		cytoplasm,nucleus	319.3	a.74.1.1	n/a	n/a	202->269|321->330|398->546	227	149	546	18	20	50	26	9	33	32	22	12	41	45	26	15	21	23	63	35	5	23	27	256
YMR208W	ERG12	S000004821	P07277	Mevalonate kinase	67.2	0.1366	6.6	80.7	0.0459	2.2						48459	5.36	-0.026637	inviable	cytoplasm,nucleus	3303.6	d.14.1.5-:-d.58.26.7	Homodimer	Homodimer		0	0	443	31	9	24	27	9	15	24	30	10	30	61	30	7	21	17	38	29	3	9	19	167
YMR222C	FSH2	S000004835	Q05015	Family of serine hydrolases 2	94.7	1.1925	29.2	95.4	0.3576	8.8						24533	4.53	-0.252018		cytoplasm	1069.23	c.69.1.10	n/a	n/a	1->4|223->223	5	4	223	15	5	9	11	1	14	14	24	6	6	23	7	5	14	16	11	15	2	11	14	103
YMR235C	RNA1	S000004848	P11745	Ran GTPase-activating protein 1	92.3	0.2358	10.8	80.2	0.119	5.4						45815	4.36	-0.276659	inviable	cytoplasm	52245.6	c.10.1.2	n/a	n/a	1->15|333->377|406->407	62	45	407	29	10	21	29	5	10	53	19	10	19	64	31	4	17	11	21	20	1	9	24	185
YMR244C-A	COA6	S000004857	Q3E846	Cytochrome c oxidase assembly factor 6	96.9	0.0931	1.2	69.65	0.06151	0.77						12445	9.31	-1.24808		cytoplasm,nucleus	720.517	a.51.1.1	n/a	n/a	1->17|81->104	41	24	104	5	8	5	7	4	7	11	3	2	6	4	15	2	7	3	8	2	2	1	2	30
YMR255W	GFD1	S000004868	Q04839	mRNA transport factor GFD1	80.3	0.0742	1.6	61.25	0.04697	1.01						21571	10.54	-1.44202		cytoplasm	2733.41	no domain assigned		Interacts with GLE1, NUP42, NAB2, ZDS1 and probably DBP5. Forms a complex with GLE1 and NAB2.	1->125|146->188	168	125	188	5	5	18	9	0	12	16	3	5	10	12	33	4	2	13	23	9	3	0	6	95
YMR258C	ROY1	S000004871	Q04847	Non-SCF-type F-box protein ROY1	2	0.0198	1.3	4.6	0.0222	1.4	2.3	65.1	52.7		3	64404	6.36	-0.231103		cytoplasm,nucleus	3082.44	a.158.1.1		Interacts with SKP1 and YPT32; SKP1 is required for the interaction with YPT32.		0	0	553	18	23	28	42	10	17	31	23	15	36	78	41	11	32	19	41	28	7	28	25	220
YMR260C	TIF11	S000004873	P38912	Eukaryotic translation initiation factor 1A	77.4	0.1078	1.9	99.8	0.1865	3.3						17435	4.53	-1.19935	inviable	cytoplasm	35104.5	no domain assigned	n/a	n/a	1->25|123->153	56	31	153	6	9	11	19	2	6	18	17	2	8	9	16	4	6	2	4	4	1	3	6	95
YMR276W	DSK2	S000004889	P48510	Ubiquitin domain-containing protein DSK2	96.2	0.2403	9.4	90	0.2844	11.2						39345	4.63	-0.472118		cytoplasm,nucleus	3930.3	d.15.1.1-:-a.189.1.1-:-a.5.2.1	n/a	n/a	76->154|208->304|372->373	178	97	373	50	13	36	20	0	27	13	33	5	10	27	8	22	15	27	32	18	1	5	11	224
YMR285C	NGL2	S000004898	Q03264	RNA exonuclease NGL2	19.8	0.0388	2.3	37.39	0.00586	0.35	27.9	85.5	84.1	55.9	51.5	59539	7.85	-0.738447		cytoplasm	3573.31	d.151.1.0	n/a	n/a	1->110|330->436	217	110	515	23	26	26	35	10	21	39	30	19	18	42	50	14	24	24	33	21	8	19	33	278
YMR300C	ADE4	S000004915	P04046	Amidophosphoribosyltransferase	45.8	0.0135	0.8	53.3	0.008	0.5						56719	6.22	-0.310196		cytoplasm	18686.7	d.153.1.1-:-c.61.1.1	n/a	n/a	1->1|491->510	21	20	510	39	31	31	31	14	12	36	41	10	32	38	29	10	20	21	28	23	0	25	39	215
YMR314W	PRE5	S000004931	P40302	Proteasome subunit alpha type-6	60.1	0.6403	16.4	81.45	0.09432	2.41						25604	7.43	-0.218803	inviable	cytoplasm,nucleus	7205.82	d.153.1.4	26S proteasome	The 26S proteasome consists of a 20S proteasome core and two 19S regulatory subunits. The 20S proteasome core is composed of 28 subunits that are arranged in four stacked rings, resulting in a barrel-shaped structure. The two end rings are each formed by seven alpha subunits, and the two central rings are each formed by seven beta subunits. The catalytic chamber with the active sites is on the in…		0	0	234	20	12	11	14	3	10	12	21	4	14	26	14	2	7	6	17	14	0	12	15	89
YNL027W	CRZ1	S000004972	P53968	Transcriptional regulator CRZ1	46.4	0.0088	0.7									76300	6.04	-1.09425		cytoplasm	1155.25	g.37.1.3-:-g.37.1.1	n/a	n/a	1->536|656->678	559	536	678	25	34	81	60	7	41	30	29	15	29	57	44	9	22	27	92	38	2	20	16	464
YNL032W	SIW14	S000004977	P53965	Tyrosine-protein phosphatase SIW14	71.4	0.3797	12.4	96	0.1599	5.2						32755	5.37	-0.60605		cytoplasm	4071.95	c.45.1.5	n/a	n/a	1->22|65->115|264->281	91	51	281	8	14	21	20	3	11	28	14	10	27	29	22	5	13	13	16	6	3	7	11	136
YNL045W	LAP2	S000004990	Q10740	Leukotriene A-4 hydrolase homolog	15.5	0.0155	1.2	47.09	0.00452	0.35	18.5			44	17.2	77352	6.56	-0.368554		cytoplasm,nucleus	5592.62	b.98.1.1-:-d.92.1.13-:-a.118.1.7	n/a	n/a	1->59|670->671	61	59	671	35	29	33	46	6	25	39	28	21	42	66	46	9	47	34	53	42	13	23	34	282
YNL064C	YDJ1	S000005008	P25491	Mitochondrial protein import protein MAS5	88.1	0.2881	12.9	98.15	0.05677	2.53						44670	6.23	-0.538142		cytoplasm,nucleus	118525	a.2.3.0-:-b.4.1.1-:-g.54.1.1-:-b.4.1.1	Homodimer	Homodimer. Interacts with HAP1. Component of the HMC including HAP1, SRO9 and YDJ1.	69->113|338->409	117	72	409	30	19	10	28	11	14	37	50	7	28	20	41	6	19	23	16	13	1	11	25	238
YNL090W	RHO2	S000005034	P06781	GTP-binding protein RHO2	84.4	0.3579	7.7	80.89	0.13463	2.89						21479	5.24	-0.129687		cytoplasm,nucleus	3870.07	c.37.1.0	n/a	n/a	1->4|179->192	18	14	192	18	10	5	13	6	4	16	12	2	12	17	15	4	8	7	8	11	2	7	15	74
YNL107W	YAF9	S000005051	P53930	Protein AF-9 homolog	90.5	0.1438	3.7	82.3	0.0658	1.7						25981	5.16	-0.64823		cytoplasm,nucleus	258.916	no domain assigned	heterooligomer	Component of the SWR1 chromatin-remodeling complex composed of at least ACT1, ARP4, RVB1, RVB2, ARP6, YAF9, VPS71, VPS72, SWC3, SWC4, SWC5, SWC7 and SWR1, and perhaps BDF1. Component of the NuA4 histone acetyltransferase complex composed of at least ACT1, ARP4, YAF9, VID21, SWC4, EAF3, EAF5, EAF6, EAF7, EPL1, ESA1, TRA1 and YNG2. Interacts with SWC4.	128->143|219->226	24	16	226	9	8	19	12	1	6	24	9	6	18	14	19	3	11	16	14	11	2	8	16	103
YNL116W	DMA2	S000005060	P53924	E3 ubiquitin-protein ligase DMA2	34	0.2026	11.7	46.5	0.0473	2.7						57584	7.04	-0.566667		cytoplasm	1746.07	b.26.1.0-:-g.44.1.1	n/a	n/a	1->290|380->411|481->522	364	290	522	32	30	36	24	11	30	28	26	16	30	36	19	12	19	32	67	38	3	9	24	403
YNL119W	NCS2	S000005063	P53923	Cytoplasmic tRNA 2-thiolation protein 2	18.7	0.0264	1.5	30.6	0.0359	2	32.6	90.5	108.6	60.3	33.5	56472	6.34	-0.379513		cytoplasm	2858.48	c.26.2.5	heterodimer	Interacts with NCS6 and URM1. May act by forming a heterodimer with NCS6.	404->427	24	24	493	14	12	42	26	11	24	36	14	8	40	47	45	12	23	14	48	29	4	14	30	241
YNL135C	FPR1	S000005079	P20081	FK506-binding protein 1	104	0.9279	11.3	118.7	0.2358	2.9						12158	5.87	-0.134211		cytoplasm,nucleus	43307.1	d.26.1.0		Interacts with HMO1. Interacts with FAP1.	1->1	1	1	114	3	4	5	7	1	3	5	16	1	9	8	7	1	5	10	7	7	1	3	11	59
YNL141W	AAH1	S000005085	P53909	Adenine deaminase	76.6	0.0969	3.8	86.6	0.0676	2.7						39635	5.15	-0.336023		cytoplasm,nucleus	20675.4	c.1.9.1	n/a	n/a	1->10|326->347	32	22	347	18	12	9	28	7	14	27	18	13	18	41	26	3	20	17	23	16	4	12	21	114
YNL180C	RHO5	S000005124	P53879	GTP-binding protein RHO5	54.6	0.1359	5	46.8	0.0626	2.3						36818	8.66	-0.830816		cytoplasm,nucleus	2181.17	c.37.1.8		Interacts with RGD2.	223->331	109	109	331	19	11	21	20	6	18	20	17	7	18	25	34	2	7	16	33	30	2	12	13	195
YNL189W	SRP1	S000005133	Q02821	Importin subunit alpha	63.2	0.0306	1.8	74.46	0.01485	0.9						60441	4.63	-0.35738	inviable	cytoplasm,nuclear periphery	2791.02	a.118.1.24	heterooligomer	Forms a complex with an importin beta subunit. In the nucleus, interacts with NUP2 which accelerate release of NLSs, NUP2 is subsequently displaced by CSE1:RanGTP which mediates re-export and recycling. Interacts with HEH2, SHE2, and STS1.	1->36|514->542	65	36	542	48	27	34	34	8	36	42	26	2	36	51	29	10	16	24	34	30	7	12	36	153
YNL191W	DUG3	S000005135	P53871	Probable glutamine amidotransferase DUG3	48.4	0.0839	3.4	68.1	0.0449	1.8						40180	7.28	-0.356583		cytoplasm	7303.15	d.153.1.1	heterooligomer	Component of the GSH degradosomal complex composed of at least DUG1, DUG2 and DUG3.	336->357	22	22	357	24	22	16	23	6	8	21	20	11	20	37	21	6	17	19	28	25	3	12	18	171
YNL200C		S000005144	P40165	NAD(P)H-hydrate epimerase	52.7	0.6428	17.7	28.6	0.1954	5.4						27521	8.34	-0.12439		cytoplasm	1377.33	c.104.1.1	n/a	n/a	1->3	3	3	246	10	9	9	9	5	12	16	20	5	14	21	19	4	18	19	14	11	2	6	23	127
YNL207W	RIO2	S000005151	P40160	Serine/threonine-protein kinase RIO2	39.4	0.06	2.9	37.24	0.00529	0.26						49124	5	-0.786118	inviable	cytoplasm	10348	a.4.5.56-:-d.144.1.9		Component of a late pre-40S ribosomal particle, composed of the 40S ribosomal proteins and the non-ribosomal factors DIM1, DIM2, ENP1, HRR25, LTV1, NOB1, RIO2 and TSR1.	1->15|313->425	128	113	425	16	26	27	42	5	12	34	25	11	22	33	31	17	16	12	36	13	1	23	23	171
YNL220W	ADE12	S000005164	P80210	Adenylosuccinate synthetase	37.9	0.0552	2.7	58.5	0.0395	1.9						48279	8.34	-0.272748		cytoplasm	56792.6	no domain assigned	Homodimer	Homodimer	1->1|429->433	6	5	433	19	20	19	24	3	10	31	45	9	23	45	37	5	17	17	19	26	5	18	41	198
YNL223W	ATG4	S000005167	P53867	Cysteine protease ATG4	32	0.0285	1.6	65.1	0.00541	0.3						55142	4.4	-0.297571		cytoplasm,nucleus	3302.38	d.3.1.22		Interacts with ATG8, TUB1 and TUB2.	1->73|401->433	106	73	494	23	20	27	34	12	17	43	37	11	31	39	20	10	25	21	47	19	7	14	37	285
YNL229C	URE2	S000005173	P23202	Transcriptional regulator URE2	13.8	0.1287	5.2	14.6	0.0939	3.8	17.9	91.5	80.8	35.8	20	40271	6.45	-0.55113		cytoplasm	7060.58	c.47.1.5-:-a.45.1.1	Homodimer	Homodimer. Interacts with NNK1.	1->95	95	95	354	25	19	46	15	0	18	21	19	11	18	26	11	10	19	12	27	16	6	11	24	145
YNL232W	CSL4	S000005176	P53859	Exosome complex component CSL4	88.3	0.0586	1.8	87.92	0.0091	0.29						31583	5.08	-0.484247	inviable	cytoplasm,nucleolus,nucleus	5547.78	b.84.4.2		Component of the RNA exosome complex. Specifically part of the catalytically inactive RNA exosome core (Exo-9) complex which associates with catalytic subunits DIS3 and RRP6 in cytoplasmic- and nuclear-specific RNA exosome complex forms. Exo-9 is formed by a hexameric ring of RNase PH domain-containing subunits and peripheral S1 domain-containing components CSL4, RRP4 and RRP40 located on the top…	68->97|166->193|288->292	63	30	292	23	18	16	18	5	10	22	29	1	16	17	17	4	9	13	18	25	1	8	22	165
YNL255C	GIS2	S000005199	P53849	Zinc finger protein GIS2	109.2	0.4038	6.9	95.4	0.161	2.8						17103	7.71	-0.808497		cytoplasm	96655	g.40.1.1-:-g.40.1.1	n/a	n/a	1->2|39->46|111->116|153->153	17	8	153	5	8	9	8	21	7	9	13	7	4	4	13	5	3	6	10	9	0	6	6	126
YNL259C	ATX1	S000005203	P38636	Metal homeostasis factor ATX1	82.2	2.9923	24.6	99.3	0.679	5.6						8221	8.64	-0.153425		cytoplasm		d.58.17.1	n/a	n/a		0	0	73	2	1	2	4	2	3	5	4	1	5	7	10	2	2	2	5	5	0	3	8	26
YNL281W	HCH1	S000005225	P53834	Hsp90 co-chaperone HCH1	77.9	0.0974	1.7	109.44	0.03569	0.61						17246	4.4	-0.493464		cytoplasm,nucleus	8527.6	d.83.2.1	Monomer	Monomer. Interacts with HSP82.	1->8|151->153	11	8	153	2	2	9	19	1	6	8	8	3	9	16	14	3	5	6	15	8	3	3	13	61
YNL288W	CAF40	S000005232	P53829	Protein CAF40	15.7	0.0156	0.6				12.8	96.9	71.9	65.1	29.8	41155	7.1	-0.139142		cytoplasm	18817.3	no domain assigned	heterooligomer	Subunit of the 1.0 MDa CCR4-NOT core complex that contains CCR4, CAF1, NOT1, NOT2, NOT3, NOT4, NOT5, CAF40 and CAF130. In the complex interacts with NOT1. The core complex probably is part of a less characterized 1.9 MDa CCR4-NOT complex.	1->101|371->373	104	101	373	18	19	36	16	7	16	16	28	7	17	52	12	14	12	21	25	22	2	8	25	171
YNL304W	YPT11	S000005248	P48559	GTP-binding protein YPT11	66.3	0.0959	3.9	77.07	0.01293	0.53						47116	6.78	-0.534293		cytoplasm	2847.16	c.37.1.7-:-c.37.1.0		Interacts with MYO2 (via C-terminal tail domain). Interacts with YIF1, YIP3, YIP4 and YIP5.	1->201|332->417	287	201	417	20	22	37	24	7	21	26	20	12	30	28	24	11	17	16	38	24	4	8	28	252
YNR007C	ATG3	S000005290	P40344	Autophagy-related protein 3	76.6	0.2246	8	92.3	0.0967	3.5						35887	4.37	-0.621935		cytoplasm	3612.45	no domain assigned	Monomer	Monomer. Interacts with ATG8 through an intermediate thioester bond between Cys-234 and the C-terminal Gly of ATG8. Also interacts with the 40 amino acid C-terminal region of the E1-like ATG7 enzyme. Interacts also with the ATG12-ATG5 conjugate.	1->20|307->310	24	20	310	11	14	8	31	4	14	30	15	6	22	21	20	9	12	13	23	19	5	14	19	169
YNR027W	BUD17	S000005310	P53727	Putative pyridoxal kinase BUD17	23.7	0.1412	5	32.73	0.03869	1.37	19.6	90.3	87.6	65	19.4	35366	6.76	0.024606		cytoplasm,nucleus	6583.15	c.72.1.5	n/a	n/a	1->3	3	3	317	16	11	11	21	6	16	14	21	6	25	38	22	4	14	9	26	18	3	11	25	137
YNR032W	PPG1	S000005315	P32838	Serine/threonine-protein phosphatase PP2A-like PPG1	23.8	0.0882	3.7	61.4	0.0374	1.6	29.4	92.9	100.4	95.3	37.9	42433	4.71	-0.325		cytoplasm,nucleus	1960.45	d.159.1.3	heterooligomer	Inactivated in a complex with phosphatase methylesterase PPE1 (PP2Ai). Interacts with phosphatase 2A activator RRD1, which can reactivate PP2Ai by dissociating the catalytic subunit from the complex. Interacts with TAP42	1->1|300->368	70	69	368	16	19	23	29	9	15	24	21	11	23	35	13	10	18	15	23	14	3	22	25	166
YNR034W-A		S000007525	Q3E841	Uncharacterized protein YNR034W-A	103.7	2.2364	24.1	89.2	0.6039	6.5						10781	9.79	-0.170408		cytoplasm	2824.5	d.110.10.1	n/a	n/a		0	0	98	7	4	6	3	0	1	7	8	2	9	6	8	1	4	6	7	5	0	5	9	40
YNR043W	MVD1	S000005326	P32377	Diphosphomevalonate decarboxylase	64	0.2704	11.9	75	0.16	7						44115	5.56	-0.284344	inviable	cytoplasm	13671.9	d.14.1.5-:-d.58.26.2	Homodimer	Homodimer	1->2|394->396	5	3	396	37	16	16	22	5	16	27	18	7	19	34	25	10	20	15	38	31	7	10	23	174
YNR046W	TRM112	S000005329	P53738	Multifunctional methyltransferase subunit TRM112	82.4	0.0651	1	84.54	0.02352	0.35						15066	4.45	-0.081482	inviable	cytoplasm,nucleus	4802.93	b.171.1.1	Heterodimer	Heterodimer of MTQ2-TRM112, forming the eRF1 methyltransferase. TRM112 is necessary for the solubility and activity of the catalytic subunit MTQ2. Interacts with TRM11; required for full tRNA methyltransferase activity. Interacts with TRM9 and LYS9.		0	0	135	7	2	11	10	5	5	7	5	3	8	19	7	3	6	10	8	8	1	3	7	66
YNR051C	BRE5	S000005334	P53741	UBP3-associated protein BRE5	32.6	0.0636	3.7	75.4	0.0158	0.9						57674	9.9	-0.887767		cytoplasm	11676.9	d.17.4.2-:-d.58.7.1		Interacts with UBP3.	1->1|144->415|460->515	329	272	515	28	21	35	24	3	13	48	22	9	28	24	63	8	19	32	49	44	2	11	32	377
YNR052C	POP2	S000005335	P39008	Poly(A) ribonuclease POP2	26.8	0.0687	3.4	65.48	0.00624	0.31	27.4	100.1	91.4	51.9	31.9	49682	6.11	-0.549884		cytoplasm,mitochondrion	1524.84	c.55.3.9	heterooligomer	Subunit of the 1.0 MDa CCR4-NOT core complex that contains CCR4, CAF1, NOT1, NOT2, NOT3, NOT4, NOT5, CAF40 and CAF130. In the complex interacts with NOT1. The core complex probably is part of a less characterized 1.9 MDa CCR4-NOT complex.	1->147	147	147	433	14	12	32	18	1	63	17	25	8	18	44	17	17	25	27	33	18	5	15	24	258
YOL032W	OPI10	S000005392	Q08202	Protein OPI10	77	0.0369	1	83.37	0.00726	0.2						27166	5.01	-0.291464		cytoplasm,nucleus	1910.56	no domain assigned	n/a	n/a	1->5|90->166	82	77	246	18	7	17	15	0	12	13	16	3	19	23	15	5	12	13	23	14	3	7	11	132
YOL038W	PRE6	S000005398	P40303	Proteasome subunit alpha type-4	18.5	0.3454	9.8	21.59	0.07187	2.04	16.4	83.4	92.1	68.8	24.7	28439	7.37	-0.527953	inviable	cytoplasm,nucleus	16761.5	d.153.1.4	26S proteasome	The 26S proteasome consists of a 20S proteasome core and two 19S regulatory subunits. The 20S proteasome core is composed of 28 subunits that are arranged in four stacked rings, resulting in a barrel-shaped structure. The two end rings are each formed by seven alpha subunits, and the two central rings are each formed by seven beta subunits. The catalytic chamber with the active sites is on the in…	1->2|237->254	20	18	254	13	16	7	13	4	16	22	15	4	14	18	19	1	6	10	23	17	1	9	26	89
YOL061W	PRS5	S000005422	Q12265	Ribose-phosphate pyrophosphokinase 5	55.3	0.0546	2.9	73	0.0313	1.7						53504	7.26	-0.15625		cytoplasm	3307.83	c.61.1.2-:-c.61.1.1	n/a	n/a	1->4|100->221	126	122	496	37	20	23	29	7	21	18	32	11	40	41	26	10	14	27	57	37	2	12	32	244
YOL067C	RTG1	S000005428	P32607	Retrograde regulation protein 1	79	0.5923	11.3	93.5	0.2637	5						19016	6.03	-0.70113		cytoplasm,nucleus	2193.27	a.38.1.1	heterodimer	Binds DNA as a heterodimer with RTG3.	1->76|149->177	105	76	177	12	9	13	12	1	8	10	19	1	10	13	12	2	4	8	17	12	0	6	8	94
YOL068C	HST1	S000005429	P53685	NAD-dependent protein deacetylase HST1	7	0.0185	1.1	16.7	0.00445	0.26	11.1	67	73.9	53.8	6.3	57702	8.58	-0.264414		cytoplasm,nucleus	1444.85	c.31.1.0	heterooligomer	Identified in the Set3C complex with HOS2, SIF2, SNT1, CPR1, HOS4/YIL112W and SET3. Its presence is however not essential for meiotic repression by the Set3C complex. Interacts with SUM1 and RFM1. The interaction with SUM1 is mediated by RFM1.	1->53|126->200|476->503	156	75	503	21	18	31	33	11	18	25	20	14	38	56	48	14	27	25	30	27	3	16	28	246
YOL070C	NBA1	S000005431	Q08229	Protein NBA1	82.3	0.0172	1	45.41	0.01463	0.82						55923	5.62	-0.908782		bud neck,cytoplasm,cell periphery	1616.86	no domain assigned		Interacts with NAP1 (via the central domain consisting of amino acids 143 to 362). Copurifies with ribosomes.	1->429	429	429	501	19	30	29	31	0	17	48	22	5	24	46	42	10	8	31	63	42	0	12	22	407
YOL093W	TRM10	S000005453	Q12400	tRNA (guanine(9)-N1)-methyltransferase	84.3	0.0758	2.6	83.54	0.0474	1.64						34520	10.03	-0.980887		cytoplasm,nucleus	4092.31	no domain assigned	n/a	n/a	1->51|278->293	67	51	293	15	23	19	18	3	10	29	9	6	18	21	34	8	9	16	14	13	4	9	15	131
YOL102C	TPT1	S000005462	Q12272	tRNA 2'-phosphotransferase	60.3	0.5011	13.1	55	0.5286	13.8						26196	9.98	-0.316957	inviable	cytoplasm	672.127	d.166.1.5	n/a	n/a	1->11|202->230	40	29	230	7	12	10	11	3	11	14	9	12	21	27	20	5	5	9	22	11	1	4	16	104
YOL111C	MDY2	S000005471	Q12285	Ubiquitin-like protein MDY2	62.8	0.0467	1.1	59.89	0.05024	1.19						23732	10.01	-0.554245		cytoplasm	6512.44	d.15.1.1		Interacts with GET4.	1->13|55->73|171->177	39	19	212	15	3	10	10	0	12	14	5	7	11	26	26	3	6	17	17	15	2	3	10	115
YOL125W	TRM13	S000005485	Q12383	tRNA:m(4)X modification enzyme TRM13	17.7	0.0387	2.1	32.34	0.01126	0.61	18.4	87.2	53.1	38.3	14.7	54095	8.22	-0.492227		cytoplasm,nucleus	1225.72	g.37.1.7-:-c.66.1.0	n/a	n/a	1->11|401->416	27	16	476	22	27	30	25	17	12	36	24	12	28	46	42	11	15	20	40	21	2	18	28	211
YOL139C	CDC33	S000005499	P07260	Eukaryotic translation initiation factor 4E	93.6	0.6011	14.6	85.1	0.3078	7.5						24254	5.25	-0.588732	inviable	cytoplasm	14208.2	d.86.1.1	heterooligomer	Component of the eIF4F complex, which composition varies with external and internal environmental conditions. It is composed of at least eIF4A (TIF1/TIF2), eIF4E (TIF45) and eIF4G (TIF4631 or TIF4632) By similarity. Interacts with PAT1 in a RNA-dependent manner. eIF4E is also known to interact with other partners.		0	0	213	10	8	8	17	0	6	18	12	7	10	20	18	1	10	12	17	14	8	2	15	110
YOL143C	RIB4	S000005503	P50861	6,7-dimethyl-8-ribityllumazine synthase	88.8	0.4255	7.9	95.3	0.5766	10.7						18555	6.52	0.008284		cytoplasm,nucleus	3258.69	c.16.1.1	Homopentamer.	Homopentamer.	1->1	1	1	169	16	7	6	9	1	4	12	16	6	15	12	11	8	5	6	7	7	3	3	15	63
YOL151W	GRE2	S000005511	Q12068	NADPH-dependent methylglyoxal reductase GRE2	71.4	0.034	1.3	82.52	0.00849	0.32						38169	6.08	-0.265789		cytoplasm,nucleus	5458.44	c.2.1.2	Monomer	Monomer	1->2|331->342	14	12	342	26	10	18	25	4	9	24	19	9	19	29	32	6	22	13	25	15	3	6	28	157
YOR007C	SGT2	S000005533	Q12118	Small glutamine-rich tetratricopeptide repeat-containing protein 2	74	0.1777	6.6	81.8	0.0856	3.2						37218	4.51	-0.599422		cytoplasm	9424.18	a.118.6.1-:-a.189.1.1		Interacts with HSC82, HSP104, MDY2, SSA1 AND SSA2.	1->100|232->263|319->346	160	100	346	45	9	24	24	1	16	31	28	2	17	25	28	15	8	13	29	8	0	11	12	73
YOR023C	AHC1	S000005549	Q12433	Protein AHC1	37.5	0.0266	1.7									63868	10.19	-0.934806		cytoplasm,nucleus	338.778	no domain assigned	heterooligomer	Component of the 0.8 MDa ADA complex, which at least consists of ADA2, ADA3, AHC1 and GCN5.	1->66|167->263|385->404|447->566	303	120	566	22	30	46	29	5	27	29	15	25	25	62	46	9	8	43	72	39	0	18	16	307
YOR026W	BUB3	S000005552	P26449	Cell cycle arrest protein BUB3	51.8	0.2879	11.1	76.1	0.1786	6.9						38444	4.93	-0.232844		cytoplasm,nucleus	1431.41	b.69.4.0	heterooligomer	Component of the mitotic checkpoint complex (MCC) which consists of MAD2, MAD3, BUB3 and CDC20. Part of complex consisting of MAD1, BUB1 and BUB3 after activation of spindle checkpoint. Interacts with MAD1, MAD2 and CDC20.		0	0	341	19	12	27	30	10	15	14	17	3	34	31	24	3	15	9	27	16	4	13	18	158
YOR027W	STI1	S000005553	P15705	Heat shock protein STI1	108.6	0.0308	2	93.13	0.02452	1.62						66264	5.36	-0.872835		cytoplasm	67558.8	a.118.6.1	heterooligomer	Part of a larger complex that includes HSP70, HSP90, and immunophilins.	1->5|551->589	44	39	589	74	24	34	38	3	33	59	21	8	28	41	60	16	13	24	36	32	3	25	17	81
YOR028C	CIN5	S000005554	P40917	AP-1-like transcription factor YAP4	6.5	0.0974	3.2	43.35	0.03697	1.22	12.5	94.1	61.7	15.6	11.3	32975	10.47	-0.74339		cytoplasm,nucleus		no domain assigned	Homodimer	Homodimer	1->10|75->237|295->295	174	163	295	19	18	23	9	2	12	19	11	7	13	25	22	7	11	23	31	25	0	7	11	197
YOR039W	CKB2	S000005565	P38930	Casein kinase II subunit beta'	19.8	0.0713	2.1	33.6	0.0516	1.5	21	76.7	77.2	73.9	22.6	29842	5.94	-0.454651		cytoplasm,nucleus	7157.3	g.41.4.1	Heterotetramer	Tetramer composed of an alpha subunit, an alpha' subunit, one beta subunit and one beta' subunit. Interacts with FACT subunits POB3 and SPT16.	1->37	37	37	258	7	14	5	24	6	12	15	16	7	13	26	19	8	12	11	19	11	2	14	17	144
YOR061W	CKA2	S000005587	P19454	Casein kinase II subunit alpha'	4.8	0.0276	1.1	7.1	0.0358	1.4	5.7	82.1	70.6	84.9	6.9	39403	8.84	-0.334808		cytoplasm,nucleus	4537.59	d.144.1.7	heterooligomer	Tetramer composed of an alpha chain, an alpha', one beta chain and one beta' chain. Interacts with FACT subunits POB3 and SPT16. Interacts with NAP1.	1->14|337->339	17	14	339	13	15	17	21	5	11	20	18	8	23	34	31	8	14	17	16	16	5	21	26	158
YOR074C	CDC21	S000005600	P06785	Thymidylate synthase	53.1	0.2103	6.3	58.3	0.1296	4.5						35047	7.13	-0.512829	inviable	cytoplasm,nucleus		d.117.1.1	Homodimer	Homodimer	1->6	6	6	304	12	18	8	30	5	11	15	23	7	19	29	26	10	18	18	12	16	4	11	12	138
YOR077W	RTS2	S000005603	P40962	Zinc finger protein RTS2	47.1	0.2049	5.5	40	0.2564	6.9						27054	10.54	-1.05086	inviable	cytoplasm,nucleus	4590.28	no domain assigned	n/a	n/a	147->232	86	86	232	12	21	10	15	3	19	14	13	8	10	15	23	6	6	7	17	8	2	9	14	79
YOR110W	TFC7	S000005636	Q12415	Transcription factor tau 55 kDa subunit	71.6	0.0469	2.3	79.1	0.0468	2.3						49146	4.66	-0.575862		cytoplasm,nucleus	2664.41	c.60.1.1-:-c.60.1.1	heterooligomer	Component of the TFIIIC complex composed of TFC1, TFC3, TFC4, TFC6, TFC7 and TFC8. The subunits are organized in two globular domains, tauA and tauB, connected by a proteolysis-sensitive and flexible linker.	1->4|263->287|363->435	102	73	435	25	20	21	26	4	14	43	26	7	28	34	26	9	13	28	34	28	7	19	23	251
YOR118W	RTC5	S000005644	Q12108	Restriction of telomere capping protein 5	21.1	0.0109	0.7	39.1	0.00314	0.2	26.5	95.2	98.4	69	30.3	64294	6.23	-0.355203		cytoplasm	2595.3	no domain assigned	n/a	n/a	1->22|145->158|563->567	41	22	567	22	20	32	30	6	29	40	35	13	37	67	41	18	27	22	49	33	6	16	24	295
YOR128C	ADE2	S000005654	P21264	Phosphoribosylaminoimidazole carboxylase	36.6	0.0086	0.5	42.8	0.0064	0.4						62339	7.31	-0.003853		cytoplasm	5413.93	c.30.1.1-:-d.142.1.2-:-b.84.2.1-:-c.23.8.0	n/a	n/a	1->3|368->402	38	35	571	48	22	27	25	9	15	37	36	14	44	56	39	16	15	32	39	31	1	16	49	228
YOR131C		S000005657	Q12486	Putative uncharacterized hydrolase YOR131C	102.8	0.1132	2.8	89.71	0.02373	0.59						24840	6.63	-0.21789		cytoplasm,nucleus	395.628	c.108.1.13-:-c.108.1.0	n/a	n/a		0	0	218	9	10	9	14	3	7	17	11	7	17	24	18	11	10	13	11	10	1	2	14	80
YOR148C	SPP2	S000005674	Q02521	Pre-mRNA-splicing factor SPP2	86.4	0.2018	4.2	75.3	0.1436	3						20648	9.6	-0.938919	inviable	cytoplasm,nucleus	752.326	no domain assigned	heterooligomer	Belongs to the CWC complex (or CEF1-associated complex), a spliceosome sub-complex reminiscent of a late-stage spliceosome composed of the U2, U5 and U6 snRNAs and at least BUD13, BUD31, BRR2, CDC40, CEF1, CLF1, CUS1, CWC2, CWC15, CWC21, CWC22, CWC23, CWC24, CWC25, CWC27, ECM2, HSH155, IST3, ISY1, LEA1, MSL1, NTC20, PRP8, PRP9, PRP11, PRP19, PRP21, PRP22, PRP45, PRP46, SLU7, SMB1, SMD1, SMD2, SMD…	1->136|173->185	149	136	185	9	2	11	18	0	6	14	9	2	10	14	33	3	5	5	21	8	2	2	11	105
YOR164C	GET4	S000005690	Q12125	Golgi to ER traffic protein 4	61.7	0.142	5.1	71.5	0.0243	0.9						36280	4.92	-0.227885		cytoplasm	5347.39	no domain assigned		Interacts with MDY2/GET5.	1->18|297->312	34	18	312	18	9	15	22	2	12	24	15	7	20	36	24	6	24	6	23	11	3	19	16	88
YOR184W	SER1	S000005710	P33330	Phosphoserine aminotransferase	56.1	0.1546	6.7	87.9	0.0543	2.4						43415	6.52	-0.20557		cytoplasm	15854.5	c.67.1.4	Homodimer	Homodimer	1->9|395->395	10	9	395	35	8	22	22	3	13	27	30	12	29	35	35	5	17	17	24	16	3	13	29	176
YOR209C	NPT1	S000005735	P39683	Nicotinate phosphoribosyltransferase	19.5	0.0329	1.6	59.28	0.00876	0.43	27.9	78	69.4	49.8	30.8	49018	6.92	-0.478788		cytoplasm,nucleus	32072.8	d.41.2.2-:-c.1.17.2	n/a	n/a	1->1|420->429	11	10	429	25	14	26	24	2	10	32	24	11	30	36	39	9	20	16	34	27	7	22	21	159
YOR212W	STE4	S000005738	P18851	Guanine nucleotide-binding protein subunit beta	10.3	0.0899	4.2	13.2	0.1106	5.1	8.2	69.6	111.3	90.7	6	46581	6.11	-0.358865		cytoplasm	2046.99	b.69.4.0	heterooligomer	G proteins are composed of 3 units, alpha, beta and gamma. The beta-gamma subunit complex (STE4-STE18 complex) interacts with PLP1 and PLP2. Interacts with SYG1.	1->26|420->423	30	26	423	34	16	27	29	9	21	15	25	8	29	28	22	11	12	13	54	23	8	16	23	192
YOR236W	DFR1	S000005762	P07807	Dihydrofolate reductase	90.1	0.4617	11.2	94.8	0.2326	5.6						24261	7.93	-0.44218	inviable	cytoplasm,mitochondrion	1083.68	c.71.1.1	n/a	n/a	1->10	10	10	211	9	11	11	11	3	7	17	12	3	16	18	18	7	12	15	13	9	3	6	10	102
YOR238W		S000005764	Q08634	Uncharacterized protein YOR238W	44.2	0.6855	24.1	45.2	0.2397	8.4						35210	6.27	-0.49769		cytoplasm	891.589	no domain assigned	n/a	n/a		0	0	303	15	11	20	19	4	13	21	11	6	23	27	25	5	19	14	26	13	4	16	11	136
YOR241W	MET7	S000005767	Q08645	Folylpolyglutamate synthase	2.2	0.0654	4.1	10.48	0.02	1.24	18.5	66.4	38.8	20.7	4	62151	9.44	-0.285766		cytoplasm	7084.72	c.72.2.2-:-c.59.1.2	n/a	n/a	1->122|520->548	151	122	548	28	24	31	26	5	15	37	32	13	42	51	47	13	28	18	43	39	9	14	33	183
YOR251C	TUM1	S000005777	Q08686	Thiosulfate sulfurtransferase TUM1	17.9	0.2522	8.6	65.88	0.01605	0.55	29.3	67.8	56.7	96.7	14	34219	5.95	-0.364145		cytoplasm	5773.09	c.46.1.2-:-c.46.1.2	n/a	n/a	1->5|304->304	6	5	304	18	10	10	22	4	5	19	17	7	15	25	25	5	17	26	26	14	6	12	21	166
YOR258W	HNT3	S000005784	Q08702	Aprataxin-like protein	59.4	0.1223	3.1	40.14	0.02636	0.68						25757	8.36	-0.629954		cytoplasm,nucleus	395.628	d.13.1.1-:-g.37.1.2	n/a	n/a	1->8|152->178	35	27	217	4	9	15	19	5	4	11	4	12	13	19	24	3	17	7	19	10	3	7	12	100
YOR262W	GPN2	S000005788	Q08726	GPN-loop GTPase 2	79.1	0.1342	5.3	71	0.0246	1						39724	4.26	-0.270317	inviable	cytoplasm	9226.91	c.37.1.10-:-c.37.1.8	n/a	n/a	1->5|343->347	10	5	347	17	9	17	26	6	15	36	19	4	24	35	23	12	17	12	24	9	4	15	23	126
YOR269W	PAC1	S000005795	P39946	Nuclear distribution protein PAC1	4.6	0.0738	4.2	14.95	0.01978	1.12	3.5	86.6	53.4	70.2	13.7	56900	7.57	-0.362146		cytoplasm,nucleus		a.221.1.1-:-b.69.4.0		Self-associates. Interacts with NDL1. May form a complex with dynein.	1->88|126->140|466->494	132	88	494	15	22	30	31	10	25	21	18	21	32	47	30	8	20	19	45	36	15	11	38	250
YOR274W	MOD5	S000005800	P07884	tRNA dimethylallyltransferase, mitochondrial	26.4	0.0885	4.4	21.89	0.05222	2.62	25.8	97.4	79	49.9	20.1	50236	9.69	-0.755841		cytoplasm,nucleus	2022.36	c.37.1.1-:-g.37.1.4	n/a	n/a	1->11|351->370|403->428	57	26	428	15	25	22	29	7	21	30	20	11	31	35	46	10	12	16	20	29	9	18	22	163
YOR275C	RIM20	S000005801	Q12033	pH-response regulator protein palA/RIM20	10.1	0.0188	1.4				8.8	107	97.5	14.8	24.3	75947	5.76	-0.446142		cytoplasm,nucleus	2881.07	no domain assigned		Interacts with SNF7 with its BRO1 domain. Interacts with RIM101 with its C-terminal domain, probably binding to its two YPX[LI] motifs. Ref.4 Ref.7	1->4|650->661	16	12	661	41	25	45	36	6	36	54	17	7	47	79	57	8	28	20	54	40	5	28	28	146
YOR281C	PLP2	S000005807	Q12017	Phosducin-like protein 2	90.8	0.2597	8.5	107.4	0.1395	4.6						32793	4.44	-0.852448	inviable	cytoplasm	7696.48	c.47.1.6		Interacts with the G protein beta-gamma subunit complex (STE4-STE18 complex)	1->12|61->94|228->286	105	59	286	15	16	20	25	2	10	39	20	5	18	22	22	6	13	8	16	5	1	8	15	140
YOR283W		S000005809	Q12040	Broad-specificity phosphatase YOR283W	74.2	0.1522	4	76.3	0.0824	2.16						26176	8.03	-0.569565		cytoplasm,nucleus	8298.32	c.60.1.1	n/a	n/a	1->18|222->230	27	18	230	10	15	12	13	3	10	18	18	11	15	16	17	4	8	3	14	14	1	8	20	106
YOR303W	CPA1	S000005829	P07258	Carbamoyl-phosphate synthase arginine-specific small chain	10.7	0.318	14.4	13.7	0.0664	3	18.4	95.6	94	100	20.6	45361	7.28	-0.20365		cytoplasm	2583.71	c.8.3.1-:-c.23.16.1-:-c.26.2.0		Composed of two chains; the small (or glutamine) chain promotes the hydrolysis of glutamine to ammonia, which is used by the large (or ammonia) chain to synthesize carbamoyl phosphate.	1->7|375->411	44	37	411	31	14	22	18	8	21	20	29	12	25	34	23	5	18	23	30	26	3	18	31	205
YOR342C		S000005869	Q12182	Uncharacterized protein YOR342C	10.4	0.1104	4.1	35.99	0.0159	0.59	11.4	80.7	75.4	60.2	25.1	36907	6.85	-0.437618		cytoplasm,nucleus	1363.73	no domain assigned	n/a	n/a	274->319	46	46	319	8	17	26	18	2	17	19	11	13	28	30	16	4	18	13	31	17	3	9	19	126
YOR347C	PYK2	S000005874	P52489	Pyruvate kinase 2	40.9	0.0385	2.1	49.6	0.0248	1.4						55195	6.9	-0.081028		cytoplasm	2132.63	c.1.12.1-:-b.58.1.1-:-c.49.1.1	Homotetramer	Homotetramer	1->3|503->506	7	4	506	45	29	24	34	5	19	23	37	11	45	45	25	11	17	22	31	35	1	11	36	191
YOR352W		S000005879	Q08816	Uncharacterized protein YOR352W	76.1	0.0303	1.2									39274	4.72	-0.610787		cytoplasm,nucleus	3507.96	no domain assigned	n/a	n/a	1->48|105->152	96	48	343	10	15	31	36	4	14	17	13	9	23	35	20	4	16	15	32	16	2	13	18	176
YOR385W		S000005912	Q08909	Uncharacterized protein YOR385W	45.6	0.2349	8	45	0.0482	1.6						34063	9.21	-0.598966		cytoplasm	503.708	no domain assigned	n/a	n/a	1->10|204->222	29	19	290	6	19	11	21	6	17	12	15	9	21	20	21	5	21	14	25	15	1	18	13	129
YPL014W		S000005935	Q02606	Uncharacterized protein YPL014W	31.6	0.0291	1.2									42477	9.28	-0.611811		cytoplasm,nucleus		no domain assigned	n/a	n/a	1->117|217->381	282	165	381	21	23	39	18	4	25	12	6	4	15	43	12	5	15	33	52	30	2	8	14	223
YPL038W	MET31	S000005959	Q03081	Transcriptional regulator MET31	89	0.1151	2.2	65.68	0.07379	1.44						19557	9.98	-0.531638		cytoplasm,nucleus	521.132	g.37.1.3-:-g.41.2.1		Interacts with MET4 and MET28.	1->76	76	76	177	14	13	9	9	5	7	11	10	7	12	18	15	3	3	8	16	8	0	1	8	121
YPL048W	CAM1	S000005969	P29547	Elongation factor 1-gamma 1	40.1	0.0878	4.1	79.35	0.0064	0.3						47087	8.9	-0.465542		cytoplasm	60864.8	c.47.1.5-:-a.45.1.1-:-d.58.46.1	heterohexamer	The eukaryotic elongation factor 1 complex (eEF1) is probably a heterohexamer. Two trimeric complexes, each composed of eEF1A (TEF1 or TEF2), eEF1Balpha (EFB1) and eEF1Bgamma (CAM1 or TEF4), are probably dimerized via the eF1Bgamma subunits. The eEF1B subcomplex with the GEF activity is formed of eEF1Balpha and eEF1Bgamma. CAM1 interacts with EFB1. Component of a complex bound to MXR1 promoter re…	1->1|220->254	36	35	415	41	14	24	31	2	11	23	18	3	15	34	43	8	20	25	22	21	11	19	30	168
YPL067C		S000005988	Q02754	Uncharacterized protein YPL067C	112.2	0.7905	18	91.7	0.2801	6.4						22776	7.38	-0.425758		cytoplasm	1471.64	no domain assigned	n/a	n/a	1->1	1	1	198	21	12	7	9	0	13	15	7	9	6	21	11	4	9	10	13	5	5	6	15	101
YPL071C		S000005992	Q02864	Uncharacterized protein YPL071C	37.1	0.1658	3.1	33.49	0.04182	0.77						18435	6.68	-0.900641		cytoplasm,nucleus		no domain assigned	n/a	n/a	1->20|137->156	40	20	156	7	10	14	20	1	2	7	6	5	14	10	15	5	4	4	9	6	5	6	6	78
YPL079W	RPL21B	S000006000	Q12672	60S ribosomal protein L21-B	52.5	0.1011	1.8	47.1	0.1339	2.4						18274	11.2	-0.62375		cytoplasm	66444.3	b.34.5.1	large ribosomal subunit.	Component of the large ribosomal subunit. Mature ribosomes consist of a small (40S) and a large (60S) subunit. The 40S subunit contains 32 different proteins (encoded by 56 genes) and 1 molecule of RNA (18S). The 60S subunit contains 46 different proteins (encoded by 81 genes) and 3 molecules of RNA (25S, 5.8S and 5S).	1->3|156->160	8	5	160	11	14	7	3	1	9	8	12	6	9	7	17	5	5	6	9	7	0	8	16	82
YPL086C	ELP3	S000006007	Q02908	Elongator complex protein 3	2.7	0.0112	0.7	6.7	0.01409	0.9	3.4	39.2	48.7	22	3.2	63657	9.65	-0.526571		cytoplasm	4760.16	c.1.28.2-:-d.108.1.3	heterooligomer	Component of the RNA polymerase II elongator complex, which consists of IKI3, ELP2, ELP3, ELP4, IKI1 and ELP6. IKI3, ELP2, and ELP3 form the Elongator core complex. ELP3 interacts with KTI12.	1->24|557->557	25	24	557	26	42	16	32	11	20	36	41	14	33	49	42	13	13	27	31	37	3	34	37	217
YPL090C	RPS6A	S000006011	P0CX37	40S ribosomal protein S6-A	46.7	0.2191	5.9	52.3	0.2657	7.2						26996	11.22	-0.771186		cytoplasm	65985.6	no domain assigned	small ribosomal subunit	Component of the small ribosomal subunit. Mature ribosomes consist of a small (40S) and a large (60S) subunit. The 40S subunit contains 32 different proteins (encoded by 56 genes) and 1 molecule of RNA (18S). The 60S subunit contains 46 different proteins (encoded by 81 genes) and 3 molecules of RNA (25S, 5.8S and 5S). Interacts with snoRNA U3. Interacts with MPP10. Component of the ribosomal sma…	203->236	34	34	236	18	28	7	12	1	12	17	17	2	12	20	28	2	9	9	9	10	0	5	18	117
YPL091W	GLR1	S000006012	P41921	Glutathione reductase	34.1	0.107	5.7	53	0.0352	1.9						53441	7.88	-0.302899		cytoplasm,mitochondrion,nucleus	7597.55	c.3.1.5-:-c.3.1.1-:-d.87.1.1	n/a	n/a	1->21	21	21	483	33	18	28	24	5	11	35	43	15	32	34	42	9	17	14	29	26	4	19	45	181
YPL108W		S000006029	Q02872	Uncharacterized protein YPL108W	84.5	0.9442	18.7	94	0.6578	13						19819	8.19	-0.910714		cytoplasm		no domain assigned	n/a	n/a	1->16|51->68	34	18	168	3	12	4	7	4	9	21	12	5	6	12	18	5	7	5	8	9	1	8	12	51
YPL119C	DBP1	S000006040	P24784	ATP-dependent RNA helicase DBP1	42.9	0.0723	4.9	31.9	0.00373	0.25						67917	9.53	-0.560616		cytoplasm	1484.98	c.37.1.16	n/a	n/a	1->141|545->617	214	141	617	38	44	45	39	4	18	30	65	11	28	47	32	12	33	32	50	33	5	17	34	352
YPL131W	RPL5	S000006052	P26321	60S ribosomal protein L5	15.7	0.1262	4.3	17.3	0.0899	3	10.8	60.2	41.9	80.7	9	33714	6.82	-0.634007	inviable	cytoplasm		c.55.4.1	large ribosomal subunit.	Component of the large ribosomal subunit. Mature ribosomes consist of a small (40S) and a large (60S) subunit. The 40S subunit contains 32 different proteins (encoded by 56 genes) and 1 molecule of RNA (18S). The 60S subunit contains 46 different proteins (encoded by 81 genes) and 3 molecules of RNA (25S, 5.8S and 5S). Forms a heterotrimeric complex with SYO1 and RPL11A or RPL11B. Interaction of …	1->10|233->297	75	65	297	32	22	4	19	1	12	27	20	6	14	23	22	2	14	10	16	21	2	17	13	144
YPL133C	RDS2	S000006054	P19541	Regulator of drug sensitivity 2	20.9	0.1387	6.9	18.6	0.1051	5.3	26.9	86.1	96.1	116.3	25.2	50081	7.63	-0.580045		cytoplasm,nucleus	799.416	g.38.1.1-:-d.110.3.7	n/a	n/a	1->7|50->249|443->446	211	200	446	27	29	28	25	13	18	31	18	6	21	39	29	11	16	23	52	23	1	14	22	275
YPL139C	UME1	S000006060	Q03010	Transcriptional regulatory protein UME1	57.5	0.1209	6.2	67.35	0.04215	2.15						51021	5	-0.212174		cytoplasm,nucleus	3037.98	b.69.4.0	heterooligomer	Component of the RPD3C(L) complex composed of at least ASH1, CTI6, DEP1, PHO23, RPD3, RXT2, RXT3, SAP30, SDS3, SIN3, UME1 and UME6. Component of the RPD3C(S) complex composed of at least EAF3, RCO1, RPD3, SIN3, and UME1. Interacts with RPD3.	107->121|456->460	20	15	460	22	8	28	25	6	11	36	31	10	40	33	36	8	21	19	45	26	7	13	35	260
YPL144W	POC4	S000006065	Q12245	Proteasome chaperone 4	41.5	0.938	15.5	20.3	0.3254	5.4						16573	7.93	-0.094595		cytoplasm	2205.35	no domain assigned	heterodimer	Component of the 20S proteasome chaperone. Forms a heterodimer with IRC25 that binds to proteasome precursors. Interacts with POP2.		0	0	148	7	9	5	10	3	2	7	6	3	12	19	9	5	3	8	18	8	1	5	8	63
YPL151C	PRP46	S000006072	Q12417	Pre-mRNA-splicing factor PRP46	2.8	0.2233	11.3	2.97	0.0292	1.48	3.3	85.5	57.3	79.6	6.5	50700	7.25	-0.422173	inviable	cytoplasm,nucleus	1771.62	b.69.4.0	heterooligomer	Belongs to the CWC complex (or CEF1-associated complex), a spliceosome subcomplex composed of the U2, U5 and U6 snRNAs and at least BUD13, BUD31, BRR2, CDC40, CEF1, CLF1, CUS1, CWC2, CWC15, CWC21, CWC22, CWC23, CWC24, CWC25, CWC27, ECM2, HSH155, IST3, ISY1, LEA1, MSL1, NTC20, PRP8, PRP9, PRP11, PRP19, PRP21, PRP22, PRP45, PRP46, SLU7, SMB1, SMD1, SMD2, SMD3, SMX2, SMX3, SNT309, SNU114, SPP2, SYF1…	1->128|430->451	150	128	451	26	23	17	32	5	14	25	28	16	22	37	32	9	14	16	40	34	12	11	38	206
YPL152W	RRD2	S000006073	Q12461	Serine/threonine-protein phosphatase 2A activator 2	40.4	0.3754	15.5	45.9	0.0808	3.3						41452	6.69	-0.386592		cytoplasm	2431.8	a.268.1.1		Interacts with the phosphatase PP2A catalytic subunits PPH21 and PPH22. Forms a ternary complex with PPH21-TAP42.	1->2|300->358	61	59	358	13	13	14	23	6	7	25	20	18	25	35	28	12	21	18	31	14	7	14	14	158
YPL166W	ATG29	S000006087	Q12092	Autophagy-related protein 29	78.6	0.1943	4.8	77	0.3483	8.6						24708	4.91	-0.860563		cytoplasm,nucleus,punctate composite	752.326	no domain assigned	heterooligomer	Forms a stable complex with ATG17 and ATG31. Interacts directly with ATG31. The ATG17-ATG29-ATG31 complex interacts with the ATG1-ATG13 complex. Note=The interaction with the ATG1-ATG13 complex is induced by starvation.	90->213	124	124	213	5	7	16	16	1	13	20	6	4	8	26	20	6	7	7	20	14	3	5	9	95
YPL177C	CUP9	S000006098	P41817	Homeobox protein CUP9	56.3	0.4314	14.9	45.6	0.3634	12.6						34653	10.15	-0.858824		cytoplasm,nucleus	521.132	a.4.1.0	n/a	n/a	1->164|220->306	251	164	306	18	17	32	12	3	14	17	7	6	16	22	22	5	7	18	37	24	2	14	13	240
YPL191C		S000006112	Q08930	Ubiquitin carboxyl-terminal hydrolase MIY1	62.4	0.1563	6.4	68.8	0.0417	1.7						41032	5.68	-0.401111		cytoplasm	2046.99	no domain assigned	n/a	n/a	162->175|260->360	115	101	360	19	16	27	22	5	17	31	15	11	24	46	26	4	20	7	31	15	2	5	17	158
YPL194W	DDC1	S000006115	Q08949	DNA damage checkpoint protein 1	16.1	0.0232	1.6	34.26	0.00753	0.52	14.4	70.9	52.9	19.4	25.9	69693	6.58	-0.64085		cytoplasm,nucleus	238.012	d.131.1.2	heterooligomer	Component of the checkpoint clamp complex composed of DDC1, MEC3 and RAD17. The interaction with MEC3 is performed in a RAD17-dependent manner. The checkpoint clamp complex loads onto DNA in an ATP-dependent manner through its interaction with the RFC-RAD4 checkpoint clamp loader complex. Interacts with the DNA polymerase zeta subunit REV7 and DPB11.	1->2|304->320|396->484|530->543|580->612	155	89	612	27	29	47	41	12	24	46	25	13	41	48	52	12	27	21	48	50	5	13	31	282
YPL223C	GRE1	S000006144	Q08969	Protein GRE1	97.8	0.7957	15.1	104.1	0.7301	13.9						19026	4.4	-1.85476		cytoplasm		no domain assigned	n/a	n/a	1->168	168	168	168	4	12	15	21	0	25	9	22	4	1	7	5	1	6	3	11	13	1	7	1	127
YPL225W		S000006146	Q08971	Protein PBDC1 homolog	96.5	0.7872	13.7	80.6	0.7469	13						17445	5.07	-0.628082		cytoplasm	37509	no domain assigned	n/a	n/a	1->5	5	5	146	10	8	6	8	1	5	19	5	1	6	10	15	2	14	2	4	12	3	6	9	52
YPL229W		S000006150	Q99395	Uncharacterized protein YPL229W	91.2	0.6464	15	87.2	0.2804	6.5						23260	6.25	-0.814563		cytoplasm	921.776	no domain assigned	n/a	n/a	1->97|159->206	145	97	206	8	6	19	7	3	28	8	4	3	10	15	7	6	12	20	32	8	0	6	4	96
YPL247C		S000006168	Q12523	WD repeat-containing protein YPL247C	8.3	0.0192	1.1				8.3	71.3	69.9	113.2	7.7	57323	5.8	-0.462715		cytoplasm,nucleus	799.416	b.69.4.0	n/a	n/a	1->94|428->523	190	96	523	29	20	38	35	11	24	16	35	11	24	41	21	11	17	35	71	26	10	18	30	310
YPL256C	CLN2	S000006177	P20438	G1/S-specific cyclin CLN2	4.4	0.0244	1.5	7	0.0166	1	11.9	112.9	99.7	18.3	9.1	61696	5.68	-0.431376		cytoplasm,nucleus	1267.52	a.74.1.1	n/a	n/a	1->38|204->257|381->545	257	165	545	18	21	51	21	9	31	35	24	12	39	47	23	18	21	30	60	30	4	21	30	236
YPL262W	FUM1	S000006183	P08417	Fumarate hydratase, mitochondrial	13.6	0.279	14.8	38.3	0.02412	1.28	16.1	63.2	94.2	57	14.1	53151	8.26	-0.206352		cytoplasm,mitochondrion	6916.27	a.127.1.1	Homotetramer	Homotetramer	1->26|486->488	29	26	488	44	15	31	15	8	26	31	37	15	30	45	35	11	22	21	34	28	2	7	31	149
YPL273W	SAM4	S000006194	Q08985	Homocysteine S-methyltransferase 2	94.3	0.0812	3	82.52	0.02822	1.03						36668	4.98	-0.312		cytoplasm,nucleus	60277.7	c.1.26.1	n/a	n/a	1->14|316->325	24	14	325	16	11	24	19	6	10	23	21	5	29	29	21	5	15	16	26	16	6	12	15	147
YPR040W	TIP41	S000006244	Q12199	Type 2A phosphatase activator TIP41	21.8	0.1655	6.8	33.95	0.07785	3.19	32.2	90.9	121.7	50.9	23.7	41019	7.89	-0.596629		cytoplasm,nucleus	5705.21	no domain assigned		Interacts with TAP42 and NPR1.	1->63	63	63	356	18	25	29	25	4	16	20	10	8	30	30	21	8	11	21	28	19	6	9	18	197
YPR051W	MAK3	S000006255	Q03503	N-alpha-acetyltransferase 30	13.5	0.6011	12.3	20.93	0.101	2.06	13.3	55.7	71.6	67.3	28.9	20457	7.37	-0.221591		cytoplasm,nucleus	1935.54	d.108.1.0	heterooligomer	Component of the N-terminal acetyltransferase C (NatC) complex, which is composed of MAK3, MAK10 and MAK31.	162->176	15	15	176	10	12	8	8	4	3	15	10	4	16	17	11	9	6	7	8	8	1	11	8	61
YPR069C	SPE3	S000006273	Q12074	Spermidine synthase	97.8	0.1883	6.3	71.5	0.1185	3.9						33324	5.33	-0.289079		cytoplasm,nucleus		c.66.1.17	n/a	n/a	1->9	9	9	293	19	7	9	17	4	10	26	14	10	20	23	24	7	12	14	17	20	5	12	23	119
YPR072W	NOT5	S000006276	Q12514	General negative regulator of transcription subunit 5	70.7	0.0441	2.9	117.64	0.03133	2.06						65854	5.07	-1.04696		cytoplasm	5105.6	no domain assigned	heterooligomer	Forms a NOT protein complex that comprises NOT1, NOT2, NOT3, NOT4 and NOT5. Subunit of the 1.0 MDa CCR4-NOT core complex that contains CCR4, CAF1, NOT1, NOT2, NOT3, NOT4, NOT5, CAF40 and CAF130. In the complex interacts with NOT1 and NOT2. The core complex probably is part of a less characterized 1.9 MDa CCR4-NOT complex.	1->39|184->458	314	275	560	16	25	33	51	6	30	53	11	10	28	46	59	12	27	32	49	28	6	20	18	346
YPR073C	LTP1	S000006277	P40347	Low molecular weight phosphotyrosine protein phosphatase	92.5	0.7119	13.3	101.5	0.1326	2.5						18675	7.47	-0.652174		cytoplasm,nucleus	3497.22	c.44.1.0	n/a	n/a	1->2	2	2	161	5	3	12	10	4	7	12	10	6	16	6	19	3	11	5	9	8	2	6	7	78
YPR080W					64.9	0.4559	22.8	69.3	0.1238	6.2
YPR102C	RPL11A	S000006306	P0C0W9	60S ribosomal protein L11-A	55.8	0.2671	5.3	77.5	0.1225	2.4						19720	10.73	-0.622414		cytoplasm	39036.6	d.77.1.1	large ribosomal subunit	Component of the large ribosomal subunit. Mature ribosomes consist of a small (40S) and a large (60S) subunit. The 40S subunit contains 32 different proteins (encoded by 56 genes) and 1 molecule of RNA (18S). The 60S subunit contains 46 different proteins (encoded by 81 genes) and 3 molecules of RNA (25S, 5.8S and 5S). Forms a heterotrimeric complex with RPL5 and SYO1. Interaction of this complex…	1->6|172->174	9	6	174	9	16	7	11	1	6	10	15	3	10	11	17	4	7	5	10	11	1	5	15	77
YPR103W	PRE2	S000006307	P30656	Proteasome subunit beta type-5	22.5	0.6007	19	27.87	0.03614	1.14	22.9	102.6	78	85.2	16.7	31636	6.17	-0.23101	inviable	cytoplasm,nucleus	8527.6	d.153.1.4	26S proteasome	The 26S proteasome consists of a 20S proteasome core and two 19S regulatory subunits. The 20S proteasome core is composed of 28 subunits that are arranged in four stacked rings, resulting in a barrel-shaped structure. The two end rings are each formed by seven alpha subunits, and the two central rings are each formed by seven beta subunits. The catalytic chamber with the active sites is on the in…	1->75	75	75	287	25	13	12	17	5	13	15	27	7	16	23	14	4	12	8	22	16	6	12	20	115
YPR111W	DBF20	S000006315	P32328	Serine/threonine-protein kinase DBF20	0.9	0.0304	2	1.7	0.0264	1.7	11.1	58.6	43.9	38.7	1	65879	8.86	-0.667199		cytoplasm	3324.17	d.144.1.7	n/a	n/a	1->131|506->564	190	131	564	27	45	27	42	6	20	37	26	13	23	55	40	13	32	22	42	33	5	28	28	312
YPR175W	DPB2	S000006379	P24482	DNA polymerase epsilon subunit B	5	0.0196	1.5	28.07	0.00443	0.35	15.5	63	82.3	86.7	31.3	78339	6.11	-0.407983	inviable	cytoplasm,nucleus	3112.52	d.159.1.11-:-d.159.1.5	heterotetramer	DNA polymerase epsilon is a heterotetramer consisting of POL2, DPB2, DPB3 and DPB4.	137->159|244->260|568->583	56	23	689	24	32	46	44	5	36	39	36	13	47	72	41	20	34	40	61	37	9	17	36	322
[truncated: 10 more columns]

## Sheet: 131_unevaluated_proteins
Accession	Name	SGD ID	Description	Molecular Weight (Da)	Isoelectric Point	GRAVY SCORE	Null Phenotype	Subcellular localization	Protein Molecules/Cell
YJL088W	ARG3	S000003624	Ornithine carbamoyltransferase	37845	6.25	-0.149113		cytoplasm,nucleus	1141.03
YDL219W	DTD1	S000002378	D-tyrosyl-tRNA(Tyr) deacylase	16745	7.55	-0.18		cytoplasm	4611.41
YDL001W	RMD1	S000002159	Sporulation protein RMD1	49931	5.46	-0.559302		cytoplasm	951.716
YPL199C		S000006120	Smr domain-containing protein YPL199C	26758	6.79	-0.799583		cytoplasm	2132.63
YER136W	GDI1	S000000938	Rab GDP-dissociation inhibitor	51206	5.87	-0.391131	inviable	cytoplasm	7282.75
YDL021W	GPM2	S000002179	Phosphoglycerate mutase 2	36073	6.53	-0.697106		cytoplasm,nucleus	2022.36
YPR131C	NAT3	S000006335	N-terminal acetyltransferase B complex catalytic subunit NAT3	22921	7.52	-0.479487		cytoplasm	639.377
YLR063W	BMT6	S000004053	25S rRNA (uridine(2843)-N(3))-methyltransferase	42041	7.9	-0.286301		cytoplasm
YDL184C	RPL41A	S000002343	60S ribosomal protein L41-A	3337		-2.448		cytoplasm	11874.8
YDL146W	LDB17	S000002305	Protein LDB17	56549	5.8	-0.20611		ambiguous,bud neck,cytoplasm,cell periphery,bud	329.075
YIL103W	DPH1	S000001365	Diphthamide biosynthesis protein 1	48310	8.33	-0.254588		cytoplasm	2525.56
YKL018C-A		S000007615	Uncharacterized protein YKL018C-A	11811	10.98	-0.478788		cytoplasm	357.977
YLR126C		S000004116	Putative glutamine amidotransferase YLR126C	28825	5.02	-0.460558		cytoplasm	1511.59
YLR287C		S000004277	Uncharacterized protein YLR287C	40927	4.78	-0.489859		cytoplasm	9096.13
YOL097C	WRS1	S000005457	Tryptophan--tRNA ligase, cytoplasmic	49350	6.79	-0.452083	inviable	cytoplasm	12125.8
YFR024C-A	LSB3	S000002968	LAS seventeen-binding protein 3	49344	8.34	-0.610458		bud neck,cytoplasm,mitochondrion,cell periphery	3671.41
YKL081W	TEF4	S000001564	Elongation factor 1-gamma 2	46520	8.09	-0.395631		cytoplasm	102130
YDR071C	PAA1	S000002478	Polyamine N-acetyltransferase 1	21947	5.71	-0.257068		cytoplasm	8681.52
YDR169C	STB3	S000002576	Protein STB3	56264	7.53	-0.805848		cytoplasm	639.377
YIL135C	VHS2	S000001397	Protein VHS2	47961	10.01	-1.00734		cytoplasm	2181.17
YOR304C-A		S000005830	Uncharacterized protein YOR304C-A	8617	4.31	-0.978947		ambiguous,bud neck,cytoplasm,cell periphery,bud	655.803
YCL037C	SRO9	S000000542	RNA-binding protein SRO9	48060	9.7	-1.02235		cytoplasm	8425.46
YDL133C-A	RPL41B	S000002293	60S ribosomal protein L41-B	3337		-2.448		cytoplasm	4910.37
YDR031W	MIX14	S000002438	Mitochondrial intermembrane space cysteine motif-containing protein MIX14	13866	5.38	-0.524793		cytoplasm,nucleus
YNL309W	STB1	S000005253	Protein STB1	45683	10.3	-0.90381		cytoplasm,nucleus	319.3
YER112W	LSM4	S000000914	U6 snRNA-associated Sm-like protein LSm4	21276	10.31	-1.15936	inviable	cytoplasm,nucleus	3443.37
YJR017C	ESS1	S000003778	Peptidyl-prolyl cis-trans isomerase ESS1	19405	9.19	-0.948824	inviable	cytoplasm,nucleus	4401.47
YOL059W	GPD2	S000005420	Glycerol-3-phosphate dehydrogenase [NAD(+)] 2, mitochondrial	49421	7.08	-0.187727		cytoplasm,nucleus	8965.92
YPL243W	SRP68	S000006164	Signal recognition particle subunit SRP68	69005	9.44	-0.509015	inviable	cytoplasm	6278.46
YLR262C-A	TMA7	S000007246	Translation machinery-associated protein 7	6941	11.05	-1.18281		cytoplasm,nucleus	3104.61
YEL066W	HPA3	S000000792	D-amino-acid N-acetyltransferase HPA3	20698	7.88	-0.534078		cytoplasm,nucleus	1155.25
YER038C	KRE29	S000000840	DNA repair protein KRE29	53771	4.99	-0.418319	inviable	cytoplasm,nucleus
YBL026W	LSM2	S000000122	U6 snRNA-associated Sm-like protein LSm2	11163	8.4	-0.293684	inviable	cytoplasm,nucleus	2205.35
YBL001C	ECM15	S000000097	UPF0045 protein ECM15	11518	6.67	-0.201923		cytoplasm,nucleus	1898.04
YLL018C-A	COX19	S000007245	Cytochrome c oxidase assembly protein COX19	11105	5.17	-0.923469		cytoplasm,nucleus	5750.44
YNL147W	LSM7	S000005091	U6 snRNA-associated Sm-like protein LSm7	13006	10.12	-0.62087		cytoplasm	3071.34
YMR127C	SAS2	S000004734	Histone acetyltransferase SAS2	39206	9.94	-0.330473		cytoplasm,nucleus
YGL128C	CWC23	S000003096	Pre-mRNA-splicing factor CWC23	33237	6.11	-0.585159	inviable	cytoplasm,nucleus
YDR461W	MFA1	S000002869	Mating hormone A-factor 1	3926	8.41	-0.397222		cytoplasm,nucleus	28940.6
YJL016W		S000003553	Uncharacterized protein YJL016W	63206	7.66	-0.368449		cytoplasm	3356.79
YIL071C	PCI8	S000001333	Cop9 signalosome complex subunit 11	51287	4.59	-0.121171		cytoplasm	503.708
YMR067C	UBX4	S000004671	UBX domain-containing protein 4	46964	9.54	-0.515866		cytoplasm,nucleus	3573.31
YDR146C	SWI5	S000002553	Transcriptional factor SWI5	79774	9.11	-0.908745		cytoplasm,nucleus	688.352
YBL071W-A	KTI11	S000007587	Diphthamide biosynthesis protein 3	9356	3.56	-0.220732		cytoplasm,nucleus	8399.98
YNL162W-A		S000007624	Uncharacterized protein YNL162W-A	8264	8.03	-0.452778		cytoplasm,nucleus	395.628
YOR298C-A	MBF1	S000007253	Multiprotein-bridging factor 1	16404	11.35	-0.891391		cytoplasm	47276.7
YJR130C	STR2	S000003891	Cystathionine gamma-synthase	72350	5.93	-0.276056		cytoplasm,nucleus	2071.55
YKL204W	EAP1	S000001687	Protein EAP1	69762	10.3	-1.01661		cytoplasm	3236.8
YGL058W	RAD6	S000003026	Ubiquitin-conjugating enzyme E2 2	19705	4.02	-0.822093		cytoplasm,nucleus	2767.66
YGL060W	YBP2	S000003028	YAP1-binding protein 2	73101	5.03	-0.118097		cytoplasm	3870.07
YLL007C		S000003930	Uncharacterized protein YLL007C	76621	5.69	-0.199399		cytoplasm	486.132
YPL208W	RKM1	S000006129	Ribosomal lysine N-methyltransferase 1	67178	4.86	-0.324014		cytoplasm,nucleus	4802.93
YIL145C	PAN6	S000001407	Pantoate--beta-alanine ligase	35032	5.18	-0.097735		cytoplasm,nucleus	2402.32
YMR213W	CEF1	S000004826	Pre-mRNA-splicing factor CEF1	67730	8.62	-0.932203	inviable	cytoplasm,nucleus	783.799
YBR195C	MSI1	S000000399	Chromatin assembly factor 1 subunit p50	47364	5.42	-0.501659		cytoplasm,nucleus	148.811
YIL046W	MET30	S000001308	F-box protein MET30	72835	7.56	-0.559531	inviable	cytoplasm,nucleus	216.634
YJL128C	PBS2	S000003664	MAP kinase kinase PBS2	72720	9.44			cytoplasm	2156.94
YNL112W	DBP2	S000005056	ATP-dependent RNA helicase DBP2	60999	9.34	-0.726007	inviable	cytoplasm,nucleus	33100.1
YNL104C	LEU4	S000005048	2-isopropylmalate synthase	68408	5.89	-0.384976		cytoplasm,mitochondrion	6630.43
YGL190C	CDC55	S000003158	Protein phosphatase PP2A regulatory subunit B	59662	6.36	-0.669582		cytoplasm	8604.45
YOR302W		S000005828	Arginine attenuator peptide	2979	6.49	-0.7		cytoplasm,nucleus
YHR142W	CHS7	S000001184	Chitin synthase export chaperone	34898	5.62	0.898417		ambiguous,bud neck,cytoplasm,vacuole,bud
YBL059C-A	CMC2	S000007488	COX assembly mitochondrial protein 2	12947	8.5	-1.15138		cytoplasm,nucleus	279.403
YNR012W	URK1	S000005295	Uridine kinase	56296	7.69	-0.063872		cytoplasm,nucleus
YGR214W	RPS0A	S000003446	40S ribosomal protein S0-A	28024	4.47	-0.255556		cytoplasm	93683.7
YCL050C	APA1	S000000555	Diadenosine 5',5'''-P1,P4-tetraphosphate phosphorylase 1	36492	4.77	-0.44891		cytoplasm,nucleus	19607
YBR272C	HSM3	S000000476	DNA mismatch repair protein HSM3	55542	4.55	-0.133333		cytoplasm	468.395
YML053C		S000004517	Uncharacterized protein YML053C	23943	6.9	-0.999528		cytoplasm,nucleus	655.803
YFR032C-A	RPL29	S000006437	60S ribosomal protein L29	6669	11.99	-1.37119		cytoplasm	51129.4
YOR344C	TYE7	S000005871	Serine-rich protein TYE7	32689	4.58	-0.754983		cytoplasm,nucleus	486.132
YOR199W		S000005725	Putative uncharacterized protein YOR199W	13225	10.26	-0.210092		cytoplasm
YJL127C	SPT10	S000003663	Protein SPT10	72922	6.2	-0.647812		cytoplasm,nucleus	1498.3
YDL064W	UBC9	S000002222	SUMO-conjugating enzyme UBC9	17911	9.98	-0.79172	inviable	cytoplasm,nucleus	2595.3
YNL227C	JJJ1	S000005171	J protein JJJ1	68782	6.14	-1.09542		cytoplasm	2313.31
YKL164C	PIR1	S000001647	Cell wall mannoprotein PIR1	34621	6.5	-0.107038		cytoplasm,nucleus	1170
YOR239W	ABP140	S000005765	tRNA(Thr) (cytosine(32)-N(3))-methyltransferase	71485	4.44	-1.07357		cytoplasm	17014.4
YNL301C	RPL18B	S000005245	60S ribosomal protein L18-B	20563	12.24	-0.398925		cytoplasm	63707.1
YGL113W	SLD3	S000003081	DNA replication regulator SLD3	77297	10.47	-0.746108	inviable	cytoplasm,nucleus	124.51
YER118C	SHO1	S000000920	High osmolarity signaling protein SHO1	41125	5.44	-0.413897		bud neck,cytoplasm,cell periphery	2325.23
YJL177W	RPL17B	S000003713	60S ribosomal protein L17-B	20551	11.62	-0.715761		cytoplasm	21097.5
YPL161C	BEM4	S000006082	Bud emergence protein 4	70992	4.75	0.01485		cytoplasm,nucleus	6325.02
YKL079W	SMY1	S000001562	Kinesin-related protein SMY1	73799	6.92	-0.634146		ambiguous,cytoplasm,bud	1923.06
YAL016W	TPD3	S000000014	Protein phosphatase PP2A regulatory subunit A	70906	4.38	0.085512		cytoplasm,nucleus	16919.4
YFR014C	CMK1	S000001910	Calcium/calmodulin-dependent protein kinase I	50296	6.01	-0.570852		cytoplasm	1524.84
YPR041W	TIF5	S000006245	Eukaryotic translation initiation factor 5	45261	4.78	-0.535062	inviable	cytoplasm	48268
YNL166C	BNI5	S000005110	Bud neck protein 5	49694	4.63	-0.981473		ambiguous,bud neck,cytoplasm,bud
YKL169C		S000001652	Putative uncharacterized protein YKL169C	14171	7.12	0.317323		cytoplasm,nucleus
YIL052C	RPL34B	S000001314	60S ribosomal protein L34-B	13641	11.56	-0.798347		cytoplasm	21012.8
YDL139C	SCM3	S000002298	Protein SCM3	25754	6.65	-1.18655	inviable	cytoplasm,nucleus	555.549
YBR083W	TEC1	S000000287	Ty transcription activator TEC1	55157	7.71	-0.804938		cytoplasm,nucleus	529.788
YML082W		S000004547	Putative cystathionine gamma-synthase YML082W	74313	5.12	-0.375963		cytoplasm,nucleus	2813.16
YOR197W	MCA1	S000005723	Metacaspase-1	47982	5.09	-0.708333		cytoplasm,nucleus	1404.44
YGL222C	EDC1	S000003190	Enhancer of mRNA-decapping protein 1	19237	11.61	-1.27314		cytoplasm
YJR015W		S000003776	Uncharacterized endoplasmic reticulum membrane protein YJR015W	58117	7.05	0.123922		ER,cytoplasm	639.377
YAL038W	CDC19	S000000036	Pyruvate kinase 1	54544	7.66	-0.148	inviable	cytoplasm	290834
YOR276W	CAF20	S000005802	Cap-associated protein CAF20	18223	5.88	-0.883851		cytoplasm	26908.7
YPR129W	SCD6	S000006333	Protein SCD6	39189	7.55	-1.22579		cytoplasm	1281.37
YNL197C	WHI3	S000005141	Protein WHI3	71253	8.53	-0.64236		cytoplasm	5727.81
YLR060W	FRS1	S000004050	Phenylalanine--tRNA ligase beta subunit	67364	5.61	-0.326723	inviable	cytoplasm	5442.5
YLR344W	RPL26A	S000004336	60S ribosomal protein L26-A	14234	11.35	-0.558268		cytoplasm
YDL224C	WHI4	S000002383	Protein WHI4	70690	6.95	-0.568567		cytoplasm
YKL190W	CNB1	S000001673	Calcineurin subunit B	19639	4.2	-0.389715		cytoplasm
YLR406C	RPL31B	S000004398	60S ribosomal protein L31-B	12967	10.8	-0.515929		cytoplasm	57484.5
YMR175W	SIP18	S000004787	Protein SIP18	8874	9.1	-1.54683		cytoplasm	2301.38
YGR194C	XKS1	S000003426	Xylulose kinase	68320	6.8	-0.408167		cytoplasm	3464.94
YOR234C	RPL33B	S000005760	60S ribosomal protein L33-B	12168	11.76	-0.437383		cytoplasm	65576.1
YPR074C	TKL1	S000006278	Transketolase 1	73805	7.01	-0.2125		cytoplasm,nucleus	40272.2
YGL130W	CEG1	S000003098	mRNA-capping enzyme subunit alpha	52764	5.63	-0.556209	inviable	cytoplasm,nucleus	279.403
YDR429C	TIF35	S000002837	Eukaryotic translation initiation factor 3 subunit G	30501	6.78	-0.683212	inviable	cytoplasm
YER056C-A	RPL34A	S000002135	60S ribosomal protein L34-A	13639	11.56	-0.77438		cytoplasm	23561.8
YGR008C	STF2	S000003240	ATPase-stabilizing factor 15 kDa protein	9615	9.08	-1.60833		cytoplasm,nucleus	5325.27
YKL180W	RPL17A	S000001663	60S ribosomal protein L17-A	20549	11.62	-0.70163	inviable	cytoplasm
YJL136C	RPS21B	S000003672	40S ribosomal protein S21-B	9760	5.9	-0.649425		cytoplasm	15299.6
YPL081W	RPS9A	S000006002	40S ribosomal protein S9-A	22443	10.8	-0.652792		cytoplasm	106018
YFR033C	QCR6	S000001929	Cytochrome b-c1 complex subunit 6	17257	3.81	-1.37891		cytoplasm	4485.08
YER147C	SCC4	S000000949	MAU2 chromatid cohesion factor homolog	72140	7.7	-0.177725	inviable	cytoplasm,nucleus	906.714
YOR008C	SLG1	S000005534	Protein SLG1	39270	4.52	-0.471429		ambiguous,bud neck,cytoplasm,vacuole,bud	663.978
YGR148C	RPL24B	S000003380	60S ribosomal protein L24-B	17547	11.97	-1.01484		cytoplasm	36883.1
YDL083C	RPS16B	S000002241	40S ribosomal protein S16-B	15847	11.08	-0.344056		cytoplasm
YHR010W	RPL27A	S000001052	60S ribosomal protein L27-A	15531	11.16	-0.522794		cytoplasm,nucleolus	7376.41
YJR009C	TDH2	S000003769	Glyceraldehyde-3-phosphate dehydrogenase 2	35847	6.96	-0.093374		cytoplasm,nucleus	120613
YBL091C	MAP2	S000000187	Methionine aminopeptidase 2	47518	6.17			cytoplasm,nucleus	1083.68
YOL066C	RIB2	S000005427	Diaminohydroxyphosphoribosylaminopyrimidine deaminase	67035	6.51	-0.611168	inviable	cytoplasm	1538.07
YDR471W	RPL27B	S000002879	60S ribosomal protein L27-B	15505	11.16	-0.556618		cytoplasm	22898.8
YLR448W	RPL6B	S000004440	60S ribosomal protein L6-B	19986	10.89	-0.476136		cytoplasm	38423.3
YEL050C	RML2	S000000776	54S ribosomal protein RML2, mitochondrial	43786	11.5	-0.576845		cytoplasm,nucleus	1577.59
YNL302C	RPS19B	S000005246	40S ribosomal protein S19-B	15891	10.45	-0.522917		cytoplasm	3443.37
YFL021W	GAT1	S000001873	Transcriptional regulatory protein GAT1	56327	8.62	-0.608628		cytoplasm,nucleus	1183.57
YML085C	TUB1	S000004550	Tubulin alpha-1 chain	49800	4.81	-0.327517	inviable	cytoplasm,punctate composite,spindle pole,microtubule	5592.62
YKR057W	RPS21A	S000001765	40S ribosomal protein S21-A	9746	5.9	-0.652874		cytoplasm	27366.4
YLL060C	GTT2	S000003983	Glutathione S-transferase 2	26339	9.1	-0.271674		cytoplasm
