# Supplementary material for: Large-scale aggregation analysis of eukaryotic proteins reveals an involvement of intrinsically disordered regions in protein folding
Source: Sci Rep. 2018 Jan 12;8:678. doi: 10.1038/s41598-017-18977-5 (PMC5766493; doi:10.1038/s41598-017-18977-5)
Supplement: Supplementary file 4 — Supplementary Dataset S3 [file 41598_2017_18977_MOESM4_ESM.xlsx]

## Sheet: aaidentity_datasheet
COG ID	GENE EC	GENE SC	Amino Acid Identity (%)	cDNA Identity (%)	Solubility in EC (Niwa et al. PNAS 2009)	Molecular Weight in EC	Solubility in SC (this work)	Molecular Weight in SC	Amino Acid length in SC	Number of Disorder residues in SC	Max Disorder region length in SC
COG0504	b2780	YBL039C	44.53	51.76	77.31	60.306	79.2	64.6	579	53	31
COG0790	b0644	YBL061C	27.08	41.44	27.02	36.984	4.2	77	696	368	194
COG0790	b0647	YBL061C	29.89	45.11	49.04	20.906	4.2	77	696	368	194
COG0790	b4078	YBL061C	21.4	38.86	82.96	25.043	4.2	77	696	368	194
COG0604	b3253	YBL069W	18.63	34.27	64.61	34.684	16.9	48.3	429	50	47
COG0443	b0014	YBL075C	49.6	53.52	115.64	69.015	79.5	70.5	649	43	40
COG0443	b2526	YBL075C	38.63	45.76	101.91	65.566	79.5	70.5	649	43	40
COG0443	b0650	YBL075C	34.31	44.1	74.03	61.905	79.5	70.5	649	43	40
COG0443	b2069	YBL075C	16	33.93	8.15	49.308	79.5	70.5	649	43	40
COG1012	b1415	YBR006W	32.91	45.49	53.27	52.204	31	54.1	497	14	8
COG1012	b1444	YBR006W	32.98	43.76	20.25	50.774	31	54.1	497	14	8
COG1012	b1300	YBR006W	33.61	42.42	14.5	53.36	31	54.1	497	14	8
COG1012	b1525	YBR006W	28.79	42.28	55.79	49.659	31	54.1	497	14	8
COG1012	b1746	YBR006W	28.33	40.31	53.55	52.967	31	54.1	497	14	8
COG1012	b0312	YBR006W	33.33	43.34	33.6	52.845	31	54.1	497	14	8
COG1012	b2455	YBR006W	18.12	34.64	75.7	48.97	31	54.1	497	14	8
COG1012	b1385	YBR006W	30.47	42.4	10.94	53.635	31	54.1	497	14	8
COG1012	b2661	YBR006W	53.43	53.15	60.21	51.658	31	54.1	497	14	8
COG0012	b1203	YBR025C	40.61	51.29	63.47	39.61	93.2	44.1	394	16	10
COG0604	b3253	YBR046C	17.35	35.23	64.61	34.684	42.7	37	334	21	17
COG0293	b3179	YBR061C	34.67	43.22	16.33	23.316	24	34.7	310	107	87
COG0380	b1896	YBR126C	33.84	45.69	30.22	53.559	92.9	56.1	495	33	18
COG0457	b0568	YBR155W	16.93	34.29	4.03	111.199	69	44.1	385	294	211
COG0457	b2851	YBR155W	15.95	37.22	55.44	19.066	69	44.1	385	294	211
COG0443	b0014	YBR169C	26.71	43.51	115.64	69.015	26.8	77.5	693	51	46
COG0443	b2526	YBR169C	23.45	36.91	101.91	65.566	26.8	77.5	693	51	46
COG0443	b0650	YBR169C	24.09	40.46	74.03	61.905	26.8	77.5	693	51	46
COG0443	b2069	YBR169C	16.67	32.89	8.15	49.308	26.8	77.5	693	51	46
COG0695	b3610	YCL035C	39.76	50.6	79.59	9.129	110.9	12.4	110	20	20
COG0695	b2673	YCL035C	17.28	38.68	102.78	9.133	110.9	12.4	110	20	20
COG0655	b1004	YCR004C	46.7	51.95	76.94	20.822	83.5	26.3	247	50	47
COG0372	b0720	YCR005C	23.86	39.6	22.15	47.969	78.1	51.4	460	26	25
COG0372	b0333	YCR005C	22.22	36.18	92.5	43.068	78.1	51.4	460	26	25
COG0126	b2926	YCR012W	42.15	51.66	100.13	41.064	88.9	44.7	416	1	1
COG0524	b0477	YCR036W	18.24	34.55	85.29	48.394	85	36.9	333	5	3
COG0524	b3752	YCR036W	32.23	42.75	87.56	32.248	85	36.9	333	5	3
COG0524	b1772	YCR036W	17.7	37.49	62.82	34.074	85	36.9	333	5	3
COG0524	b2166	YCR036W	20.86	38.63	22.45	33.527	85	36.9	333	5	3
COG0524	b3374	YCR036W	26.44	41.38	67.38	28.294	85	36.9	333	5	3
COG0524	b3883	YCR036W	23.21	38	57.38	31.686	85	36.9	333	5	3
COG0498	b0004	YCR053W	33.64	43.93	17.8	47.056	78.9	57.4	514	4	3
COG0457	b0568	YCR060W	21.62	37.54	4.03	111.199	89.7	12.5	111	20	16
COG0457	b2851	YCR060W	16.22	33.03	55.44	19.066	89.7	12.5	111	20	16
COG0363	b3141	YCR073W-A	15.2	34.93	81.6	27.694	65.9	34.5	315	113	89
COG0363	b0678	YCR073W-A	18.58	35.57	28.22	29.748	65.9	34.5	315	113	89
COG0363	b3718	YCR073W-A	19.67	38.49	25.99	26.25	65.9	34.5	315	113	89
COG0564	b0058	YDL036C	30.14	42.47	43.85	24.842	4.9	53.4	462	96	96
COG0564	b1086	YDL036C	28.3	39.94	62.96	36.011	4.9	53.4	462	96	96
COG0564	b2594	YDL036C	25.23	42.58	34.03	37.091	4.9	53.4	462	96	96
COG0564	b2791	YDL036C	21.54	40.24	8.69	29.644	4.9	53.4	462	96	96
COG0175	b2752	YDL045C	12.97	30.38	10.69	35.158	10.6	35.5	306	0	0
COG0175	b2762	YDL045C	14.88	32.37	11.91	27.943	10.6	35.5	306	0	0
COG0639	b0049	YDL047W	16.41	34.61	27.11	31.258	10.4	35.5	311	6	6
COG0639	b1838	YDL047W	23.96	37.33	7.41	25.259	10.4	35.5	311	6	6
COG0639	b2734	YDL047W	21.3	38.73	21.67	25.068	10.4	35.5	311	6	6
COG0656	b0207	YDL124W	28.95	41.6	78.61	29.402	48.9	35.5	312	26	21
COG0656	b1781	YDL124W	23.76	38.18	12.98	30.952	48.9	35.5	312	26	21
COG0656	b3012	YDL124W	32.73	44.48	27.53	31.078	48.9	35.5	312	26	21
COG1893	b0425	YDL144C	21.85	36.87	31.23	33.834	14.1	39.7	356	19	16
COG0513	b1343	YDL160C	26.75	39.99	12.57	49.142	19.8	57.5	506	129	84
COG0513	b3162	YDL160C	29.83	40.27	50.36	70.478	19.8	57.5	506	129	84
COG0513	b2576	YDL160C	31.81	40.73	68.57	49.881	19.8	57.5	506	129	84
COG0513	b0797	YDL160C	31.32	42.73	62.62	49.966	19.8	57.5	506	129	84
COG1062	b0356	YDL168W	61.25	59.71	71.48	39.318	62.6	41	386	14	9
COG1062	b1241	YDL168W	21.5	37.82	45.84	96.03	62.6	41	386	14	9
COG0572	b2066	YDR020C	22.8	40.24	65.97	24.33	83	26.6	232	48	37
COG0172	b0893	YDR023W	30.5	42.71	28.35	48.355	49	53.3	462	19	19
COG0408	b2436	YDR044W	46.49	48.94	101.63	34.288	27.2	37.7	328	2	2
COG0407	b3997	YDR047W	38.86	47.81	11.48	39.206	31.2	41.3	362	7	4
COG0149	b3919	YDR050C	45.53	52.44	96.89	26.942	107.7	26.8	248	1	1
COG0436	b0600	YDR111C	19.43	35.32	8.95	42.918	59.7	56.7	507	59	38
COG0436	b2290	YDR111C	26.73	42.08	21.36	45.468	59.7	56.7	507	59	38
COG0436	b2379	YDR111C	23.5	39.25	76.75	46.175	59.7	56.7	507	59	38
COG0510	b1106	YDR147W	17.52	35.4	9.13	32.379	57.1	61.6	534	125	88
COG0563	b0474	YDR226W	48.33	54.07	104.67	23.558	96.8	24.2	222	4	4
COG0513	b2576	YDR243C	32.16	41.71	68.57	49.881	25	66.6	588	196	163
COG0513	b1343	YDR243C	31.97	42.03	12.57	49.142	25	66.6	588	196	163
COG0513	b0797	YDR243C	34.43	44.47	62.62	49.966	25	66.6	588	196	163
COG0513	b3162	YDR243C	10.96	28.88	50.36	70.478	25	66.6	588	196	163
COG3265	b4268	YDR248C	35.8	45.08	89.85	20.984	84.5	22.2	193	14	7
COG0491	b0212	YDR272W	33.2	46	79.61	28.402	89.5	31.3	274	34	19
COG0547	b0800	YDR354W	14.47	32.7	8.43	35.015	54.8	41.3	380	71	52
COG0656	b0207	YDR368W	37.74	48.55	78.61	29.402	88.4	34.7	312	27	17
COG0656	b1781	YDR368W	28.09	41.7	12.98	30.952	88.4	34.7	312	27	17
COG0656	b3012	YDR368W	42.49	50.18	27.53	31.078	88.4	34.7	312	27	17
COG1957	b0030	YDR400W	28.95	41.45	57.44	32.521	62.6	37.9	340	14	10
COG1957	b0651	YDR400W	33.12	43.19	80.89	33.776	62.6	37.9	340	14	10
COG1957	b2162	YDR400W	30.67	41.64	61.67	33.7	62.6	37.9	340	14	10
COG0080	b3983	YDR418W	20.57	36.17	104.93	14.865	77.4	17.8	165	34	22
COG0450	b0605	YDR453C	30.11	45.34	90.35	20.734	72.1	21.6	196	3	2
COG2240	b2418	YEL029C	25.47	39.08	10.76	30.809	15.2	35.5	312	12	10
COG2240	b1636	YEL029C	29.68	43.82	35.44	31.293	15.2	35.5	312	12	10
COG1053	b4154	YEL047C	20.04	37.94	50.57	65.904	86.7	50.8	470	9	5
COG1053	b0723	YEL047C	17.7	34.47	10.16	64.355	86.7	50.8	470	9	5
COG0080	b3983	YEL054C	20.57	35.93	104.93	14.865	76.1	17.8	165	34	22
COG0277	b2133	YEL071W	13.79	32.45	78.9	64.553	27.2	55.2	496	12	12
COG0277	b2979	YEL071W	26.5	39.1	52.06	53.741	27.2	55.2	496	12	12
COG0277	b4463	YEL071W	17.02	34.73	10.66	53.683	27.2	55.2	496	12	12
COG0277	b4463	YEL071W	17.02	34.73	10.66	53.683	27.2	55.2	496	12	12
COG0637	b2293	YER062C	29.91	41.9	67.94	22.983	85.1	27.8	250	21	12
COG0637	b3715	YER062C	19.16	39.72	23.13	24.633	85.1	27.8	250	21	12
COG0637	b1727	YER062C	22.79	36.59	45.23	24.295	85.1	27.8	250	21	12
COG0637	b2690	YER062C	26.09	41.85	13.36	20.757	85.1	27.8	250	21	12
COG0147	b1812	YER090W	28.76	41.37	82.32	50.905	62.5	56.7	507	34	20
COG0147	b1264	YER090W	31.71	41.87	66.12	57.425	62.5	56.7	507	34	20
COG0468	b2699	YER095W	14.49	34.09	88.16	37.923	76.9	42.9	400	85	80
COG0468	b4043	YER095W	24	39.83	96.74	22.335	76.9	42.9	400	85	80
COG0443	b0014	YER103W	50.24	53.11	115.64	69.015	96.9	69.6	642	33	33
COG0443	b2526	YER103W	37.06	46.19	101.91	65.566	96.9	69.6	642	33	33
COG0443	b0650	YER103W	34.85	44.16	74.03	61.905	96.9	69.6	642	33	33
COG0443	b2069	YER103W	17.56	34.59	8.15	49.308	96.9	69.6	642	33	33
COG0122	b2068	YER142C	24.6	37.04	20.43	31.363	38.5	34.3	296	55	50
COG0617	b3056	YER168C	21.32	36.03	83.69	46.422	13.4	62.4	546	134	102
COG0617	b0143	YER168C	20.26	34.12	23.32	53.833	13.4	62.4	546	134	102
COG0500	b0777	YER175C	17.62	34.56	6.32	28.259	78.3	34.7	299	27	27
COG0500	b4306	YER175C	15.45	32.52	15.06	27.316	78.3	34.7	299	27	27
COG0500	b1822	YER175C	14.18	35.2	36.5	30.394	78.3	34.7	299	27	27
COG0500	b1137	YER175C	13.62	34.43	12.92	25.13	78.3	34.7	299	27	27
COG0500	b1430	YER175C	18.78	37.06	49.84	22.508	78.3	34.7	299	27	27
COG0500	b0562	YER175C	16.51	36.54	24.48	21.107	78.3	34.7	299	27	27
COG0500	b1870	YER175C	13.06	30.34	32.51	27.744	78.3	34.7	299	27	27
COG0500	b1871	YER175C	12.37	31.22	3.68	36.97	78.3	34.7	299	27	27
COG0500	b3497	YER175C	15.2	32.93	43.48	26.923	78.3	34.7	299	27	27
COG0561	b0446	YFL045C	18.93	33.61	31.92	30.339	88.7	29	254	15	12
COG0561	b0766	YFL045C	15.73	35.22	5.95	30.169	88.7	29	254	15	12
COG0561	b0822	YFL045C	16.87	34.02	76.98	30.381	88.7	29	254	15	12
COG0561	b0844	YFL045C	16.46	34.98	59.95	30.154	88.7	29	254	15	12
COG0561	b3697	YFL045C	15.26	34.94	47.65	29.683	88.7	29	254	15	12
COG0009	b1267	YGL169W	20.49	37.24	52.26	23.186	72.2	46.5	426	11	7
COG0009	b3282	YGL169W	27.37	43.16	70.29	20.74	72.2	46.5	426	11	7
COG0626	b3939	YGL184C	34.97	42.49	44.96	41.508	12.8	51.8	465	5	5
COG0626	b3008	YGL184C	23.59	37.18	27.58	43.169	12.8	51.8	465	5	5
COG1167	b1439	YGL202W	20.7	37.29	25.47	52.746	38	56.1	500	12	7
COG1167	b4340	YGL202W	24.42	37.05	6.79	53.003	38	56.1	500	12	7
COG0271	b0435	YGL220W	29.21	40.07	81.21	11.983	89.8	14.1	120	38	35
COG0327	b0710	YGL221C	18.7	36.72	12.96	26.858	44.8	31.9	288	27	27
COG0753	b1732	YGR088W	31.73	42.72	43.37	84.07	3.8	65.7	562	35	26
COG0689	b3643	YGR158C	13.19	32.06	62.04	24.395	90.2	27.5	250	43	43
COG0208	b2235	YGR180C	17.37	35.93	46.49	43.452	81.3	40	345	22	20
COG0208	b2676	YGR180C	16.67	35.26	31.79	36.389	81.3	40	345	22	20
COG0560	b4388	YGR208W	32.01	41.25	36.33	35.001	73.6	34.2	309	53	39
COG0560	b2560	YGR208W	13.27	32.23	8.32	24.42	73.6	34.2	309	53	39
COG0363	b3141	YGR248W	16.53	34.16	81.6	27.694	99.6	28.4	255	4	4
COG0363	b0678	YGR248W	14.74	33.73	28.22	29.748	99.6	28.4	255	4	4
COG0363	b3718	YGR248W	23.48	37.39	25.99	26.25	99.6	28.4	255	4	4
COG0148	b2779	YGR254W	51.64	57.67	100.97	45.599	75.3	46.8	437	1	1
COG0456	b4373	YHR013C	25.68	39.64	81.12	16.587	86.2	27.6	238	71	42
COG0456	b2434	YHR013C	22.7	36.64	80.41	16.287	86.2	27.6	238	71	42
COG0483	b2533	YHR046C	28.09	40.7	86.55	29.142	42.3	32.8	295	25	25
COG0443	b0014	YHR064C	25.71	42.22	115.64	69.015	118.4	58.2	538	29	19
COG0443	b2526	YHR064C	21.26	36.27	101.91	65.566	118.4	58.2	538	29	19
COG0443	b0650	YHR064C	23.83	38.83	74.03	61.905	118.4	58.2	538	29	19
COG0443	b2069	YHR064C	14.92	32.07	8.15	49.308	118.4	58.2	538	29	19
COG0656	b0207	YHR104W	32.71	44.49	78.61	29.402	67.6	37.1	327	13	9
COG0656	b1781	YHR104W	24.91	40.9	12.98	30.952	67.6	37.1	327	13	9
COG0656	b3012	YHR104W	35.16	45.79	27.53	31.078	67.6	37.1	327	13	9
COG1167	b1439	YHR137W	15.1	35.01	25.47	52.746	18	58.5	513	47	40
COG1167	b4340	YHR137W	21.38	37.32	6.79	53.003	18	58.5	513	47	40
COG1902	b1650	YHR179W	39.06	44.78	81.89	39.475	51.4	45	400	3	2
COG0637	b2293	YIL053W	30.37	42.83	67.94	22.983	26.4	30.4	250	12	11
COG0637	b3715	YIL053W	16.97	38.53	23.13	24.633	26.4	30.4	250	12	11
COG0637	b1727	YIL053W	20.47	35.35	45.23	24.295	26.4	30.4	250	12	11
COG0637	b2690	YIL053W	25.54	41.67	13.36	20.757	26.4	30.4	250	12	11
COG0500	b1430	YIL064W	17.95	38.12	49.84	22.508	91.9	28.7	257	43	43
COG0500	b0562	YIL064W	17.51	37.63	24.48	21.107	91.9	28.7	257	43	43
COG0500	b1870	YIL064W	11.93	32.65	32.51	27.744	91.9	28.7	257	43	43
COG0500	b1871	YIL064W	14.01	34.24	3.68	36.97	91.9	28.7	257	43	43
COG0500	b3497	YIL064W	12.35	31.69	43.48	26.923	91.9	28.7	257	43	43
COG0500	b0777	YIL064W	12.45	31.33	6.32	28.259	91.9	28.7	257	43	43
COG0500	b4306	YIL064W	12.2	29	15.06	27.316	91.9	28.7	257	43	43
COG0500	b1822	YIL064W	17.89	36.45	36.5	30.394	91.9	28.7	257	43	43
COG0500	b1137	YIL064W	15.96	35.21	12.92	25.13	91.9	28.7	257	43	43
COG0386	b1710	YIR037W	46.58	52.38	99.42	20.44	90.7	18.6	163	13	10
COG0208	b2235	YJL026W	19.67	36.93	46.49	43.452	53.2	46.1	399	65	40
COG0208	b2676	YJL026W	18.47	38.75	31.79	36.389	53.2	46.1	399	65	40
COG0590	b2559	YJL035C	34.57	44.44	15.73	20.014	40.5	28.2	250	13	11
COG0057	b0982	YJL052W	20.27	38.06	13.98	16.378	28.9	35.7	332	2	2
COG0057	b2927	YJL052W	37.88	48.48	31.75	37.266	28.9	35.7	332	2	2
COG0057	b1779	YJL052W	70.21	66.87	73.46	35.497	28.9	35.7	332	2	2
COG0057	b1416	YJL052W	70.21	66.87	97.02	9.209	28.9	35.7	332	2	2
COG0436	b0600	YJL060W	30.39	43.12	8.95	42.918	9	50	444	59	56
COG0436	b2290	YJL060W	21.83	39.59	21.36	45.468	9	50	444	59	56
COG0436	b2379	YJL060W	20.1	35.87	76.75	46.175	9	50	444	59	56
COG0036	b4085	YJL121C	33.03	44.04	75.65	26.078	91.3	25.9	238	16	11
COG0036	b4301	YJL121C	29.05	41.11	4.7	23.191	91.3	25.9	238	16	11
COG0513	b2576	YJL138C	32.89	43.41	68.57	49.881	104.3	44.6	395	11	11
COG0513	b0797	YJL138C	33.78	42.18	62.62	49.966	104.3	44.6	395	11	11
COG0513	b3162	YJL138C	38.1	45.77	50.36	70.478	104.3	44.6	395	11	11
COG0513	b1343	YJL138C	31.82	43.14	12.57	49.142	104.3	44.6	395	11	11
COG0023	b1282	YJR014W	29.63	43.21	110.37	11.389	78.4	22.5	198	46	27
COG0125	b1098	YJR057W	25.87	36.48	87.77	23.754	84.6	24.7	216	0	0
COG0656	b0207	YJR096W	27.38	41.32	78.61	29.402	40.1	32.3	282	19	13
COG0656	b1781	YJR096W	24.26	38.48	12.98	30.952	40.1	32.3	282	19	13
COG0656	b3012	YJR096W	30.63	42.68	27.53	31.078	40.1	32.3	282	19	13
COG0115	b3770	YJR148W	28.38	42.9	30.57	34.055	64.8	41.6	376	12	8
COG0115	b1096	YJR148W	18.35	33.08	11.38	29.684	64.8	41.6	376	12	8
COG0563	b0474	YKL024C	30.77	44.87	104.67	23.558	95.1	22.9	204	8	8
COG0033	b0688	YKL127W	25.29	38.98	73.17	58.294	12.1	63	570	4	4
COG0019	b2838	YKL184W	19.74	37.61	67.45	46.129	91.1	52.2	466	78	75
COG0167	b0945	YKL216W	23.32	41.22	12.87	36.739	76.5	34.8	314	4	4
COG0533	b3064	YKR038C	29.31	43.71	14.59	35.969	13.5	42.7	386	15	15
COG0513	b0797	YKR059W	33.78	42.54	62.62	49.966	104.3	44.6	395	11	11
COG0513	b3162	YKR059W	38.1	45.86	50.36	70.478	104.3	44.6	395	11	11
COG0513	b2576	YKR059W	32.89	43.5	68.57	49.881	104.3	44.6	395	11	11
COG0513	b1343	YKR059W	31.82	43.23	12.57	49.142	104.3	44.6	395	11	11
COG0435	b3102	YKR076W	48.51	51.71	24.09	37.35	15.1	43.2	370	39	39
COG0190	b0529	YKR080W	26.95	41.02	44.45	31.009	59.5	36.2	320	3	2
COG2040	b0261	YLL062C	30.67	41	97.69	33.384	44.8	36.7	324	26	15
COG0431	b3713	YLR011W	24.72	40.07	86.01	20.349	81.4	21.3	191	6	6
COG0197	b3313	YLR075W	16.91	35.54	89.5	15.284	67.4	25.4	221	3	3
COG0847	b0215	YLR107W	14.4	34.29	13.32	27.068	5.2	45.8	404	223	210
COG0847	b1844	YLR107W	15.91	36.36	12.29	25.112	5.2	45.8	404	223	210
COG0847	b1652	YLR107W	17.67	35.81	65.34	23.494	5.2	45.8	404	223	210
COG0400	b2473	YLR118C	19.35	37.17	103.17	24.821	63.1	24.7	227	14	12
COG0510	b1106	YLR133W	21.17	35.4	9.13	32.379	25.1	66.2	582	153	108
COG1881	b0545	YLR178C	18.03	34.97	48.6	19.458	93.5	24.3	219	0	0
COG1881	b0773	YLR178C	22.78	33.97	111.8	17.066	93.5	24.3	219	0	0
COG0388	b0219	YLR351C	24.02	38.85	44.24	28.896	73.7	32.5	291	10	9
COG0388	b0626	YLR351C	24.02	38.85	17.61	20.463	73.7	32.5	291	10	9
COG0388	b1843	YLR351C	16.51	31.96	11.16	24.377	73.7	32.5	291	10	9
COG0199	b3307	YLR388W	21.82	35.76	111.76	11.583	68.8	6.7	56	13	7
COG0418	b1062	YLR420W	31.95	43.98	3.92	38.787	77.9	40.3	364	15	11
COG4992	b0273	YLR438W	14.72	33.13	8.67	36.786	43.3	46	424	9	6
COG4992	b3359	YLR438W	32.26	44	29.13	43.722	43.3	46	424	9	6
COG4992	b1748	YLR438W	33.75	46.17	28.99	43.621	43.3	46	424	9	6
COG4992	b3073	YLR438W	28.92	43.14	52.76	50.692	43.3	46	424	9	6
COG0503	b0469	YML022W	37.91	45.79	89.01	19.834	81.7	20.6	187	9	9
COG2376	b1199	YML070W	24.62	37.69	81.7	22.604	74.4	62.1	584	8	8
COG2376	b1200	YML070W	34.28	43.25	74.99	38.163	74.4	62.1	584	8	8
COG0033	b0688	YMR105C	24.8	40.55	73.17	58.294	35.2	63	569	3	3
COG1012	b1746	YMR170C	27.43	40.3	53.55	52.967	35.8	55.1	506	22	22
COG1012	b0312	YMR170C	38.56	45.91	33.6	52.845	35.8	55.1	506	22	22
COG1012	b2455	YMR170C	20	35.09	75.7	48.97	35.8	55.1	506	22	22
COG1012	b1385	YMR170C	37.53	46.04	10.94	53.635	35.8	55.1	506	22	22
COG1012	b2661	YMR170C	34.85	43.36	60.21	51.658	35.8	55.1	506	22	22
COG1012	b1415	YMR170C	32.15	43.35	53.27	52.204	35.8	55.1	506	22	22
COG1012	b1444	YMR170C	37.13	45.15	20.25	50.774	35.8	55.1	506	22	22
COG1012	b1300	YMR170C	41.38	47.6	14.5	53.36	35.8	55.1	506	22	22
COG1012	b1525	YMR170C	29.22	41.85	55.79	49.659	35.8	55.1	506	22	22
COG0361	b0884	YMR260C	25	39.81	93.79	8.244	77.4	17.4	153	56	31
COG0034	b2312	YMR300C	51.2	53.85	15.84	56.42	45.8	56.7	510	21	20
COG0308	b0932	YNL045W	13.13	32.54	101.76	98.795	15.5	77.3	671	61	59
COG0484	b0015	YNL064C	32.08	44.38	52.19	41.066	88.1	44.6	409	117	72
COG1816	b1623	YNL141W	24.7	37.85	15.06	36.355	76.6	39.6	347	32	22
COG0121	b0223	YNL191W	23.2	37.87	33.22	28.611	48.4	40.1	357	22	22
COG0104	b4177	YNL220W	42.89	50.16	41.37	47.287	37.9	48.2	433	6	5
COG0625	b1635	YNL229C	20.81	37.73	76.7	22.843	13.8	40.2	354	95	95
COG0625	b3229	YNL229C	20.79	39.27	50.52	24.274	13.8	40.2	354	95	95
COG0625	b2426	YNL229C	14.83	32.32	78.72	27.814	13.8	40.2	354	95	95
COG0625	b2989	YNL229C	21.79	38.45	49.34	32.361	13.8	40.2	354	95	95
COG0625	b3592	YNL229C	20.1	36.35	71.05	22.515	13.8	40.2	354	95	95
COG0625	b0838	YNL229C	27.18	42.39	15.57	23.682	13.8	40.2	354	95	95
COG0625	b1454	YNL229C	14.63	34.8	15.58	23.287	13.8	40.2	354	95	95
COG2240	b2418	YNR027W	25.82	39.39	10.76	30.809	23.7	35.3	317	3	3
COG2240	b1636	YNR027W	27.18	39.84	35.44	31.293	23.7	35.3	317	3	3
COG0639	b0049	YNR032W	16.85	35.16	27.11	31.258	23.8	42.4	368	70	69
COG0639	b1838	YNR032W	20.28	37.63	7.41	25.259	23.8	42.4	368	70	69
COG0639	b2734	YNR032W	23.04	42.09	21.67	25.068	23.8	42.4	368	70	69
COG0462	b1207	YOL061W	40.63	49.31	9.48	34.176	55.3	53.5	496	126	122
COG1859	b4331	YOL102C	22.83	34.42	97.37	20.518	60.3	26.2	230	40	29
COG0054	b0414	YOL143C	20.12	38.86	35.99	40.305	88.8	18.5	169	1	1
COG0451	b3619	YOL151W	18.09	37.17	26.48	34.844	71.4	38.1	342	14	12
COG0451	b0868	YOL151W	16.82	34.45	6.62	38.061	71.4	38.1	342	14	12
COG0451	b2016	YOL151W	16.79	34.67	39.47	29.644	71.4	38.1	342	14	12
COG0457	b0568	YOR007C	19.71	36.04	4.03	111.199	74	37.2	346	160	100
COG0457	b2851	YOR007C	17.79	39.26	55.44	19.066	74	37.2	346	160	100
COG0457	b0568	YOR027W	15.28	32.82	4.03	111.199	108.6	66.2	589	44	39
COG0457	b2851	YOR027W	17.79	43.35	55.44	19.066	108.6	66.2	589	44	39
COG0207	b2827	YOR074C	55.68	53.66	6.06	30.447	53.1	29.9	304	6	6
COG0406	b4395	YOR110W	24.19	37.67	56.14	24.037	71.6	49.1	435	102	73
COG0406	b0638	YOR110W	22.66	36.62	35.46	23.286	71.6	49.1	435	102	73
COG0546	b3385	YOR131C	21.56	36.85	90.39	27.346	102.8	24.8	218	0	0
COG1932	b0907	YOR184W	40.33	48.53	16.83	39.736	56.1	43.4	395	10	9
COG1488	b0931	YOR209C	33.68	42.59	32.26	45.854	19.5	49	429	11	10
COG0262	b0048	YOR236W	33.33	45.91	80.97	17.974	90.1	24.2	211	10	10
COG0285	b2315	YOR241W	22.67	36.91	84.67	45.354	2.2	62.1	548	151	122
COG2897	b1757	YOR251C	16.12	34.87	40.69	48.181	17.9	34.2	304	6	5
COG0324	b4171	YOR274W	26.67	39.26	22.96	35.026	26.4	50.2	428	57	26
COG0406	b4395	YOR283W	26.47	40.85	56.14	24.037	74.2	26.2	230	27	18
COG0406	b0638	YOR283W	25.5	39.5	35.46	23.286	74.2	26.2	230	27	18
COG0505	b0032	YOR303W	40.56	47.78	60.46	41.39	10.7	45.3	411	44	37
COG0469	b1854	YOR347C	35.5	45.66	43.65	51.302	40.9	55.1	506	7	4
COG0469	b1676	YOR347C	43.71	50.6	108.67	50.672	40.9	55.1	506	7	4
COG0625	b1635	YPL048W	20.3	36.89	76.7	22.843	40.1	47	415	36	35
COG0625	b3229	YPL048W	18.4	35.85	50.52	24.274	40.1	47	415	36	35
COG0625	b2426	YPL048W	16.73	33.71	78.72	27.814	40.1	47	415	36	35
COG0625	b2989	YPL048W	16.67	36.69	49.34	32.361	40.1	47	415	36	35
COG0625	b3592	YPL048W	18.81	35.15	71.05	22.515	40.1	47	415	36	35
COG0625	b0838	YPL048W	16.08	36.52	15.57	23.682	40.1	47	415	36	35
COG0625	b1454	YPL048W	19.02	37.89	15.58	23.287	40.1	47	415	36	35
COG1249	b3500	YPL091W	51.79	52.98	67.27	48.719	34.1	53.4	483	21	21
COG1249	b0116	YPL091W	27.43	42.48	79.07	50.633	34.1	53.4	483	21	21
COG1249	b3962	YPL091W	24.83	40.65	22.56	51.513	34.1	53.4	483	21	21
COG1249	b0304	YPL091W	24.59	41.22	46.88	48.197	34.1	53.4	483	21	21
COG0513	b3162	YPL119C	14.36	30.69	50.36	70.478	42.9	67.9	617	214	141
COG0513	b1343	YPL119C	31.31	40.24	12.57	49.142	42.9	67.9	617	214	141
COG0513	b0797	YPL119C	38.31	45.43	62.62	49.966	42.9	67.9	617	214	141
COG0513	b2576	YPL119C	31.45	43.06	68.57	49.881	42.9	67.9	617	214	141
COG0114	b1611	YPL262W	58.87	56.28	64.99	50.439	13.6	53.1	488	29	26
COG2040	b0261	YPL273W	29.67	40.11	97.69	33.384	94.3	36.6	325	24	14
COG0456	b4373	YPR051W	23.61	38.89	81.12	16.587	13.5	20.4	176	15	15
COG0456	b2434	YPR051W	22.14	33.81	80.41	16.287	13.5	20.4	176	15	15
COG0421	b0121	YPR069C	35.82	45.86	28.32	32.285	97.8	33.3	293	9	9
COG0394	b2061	YPR073C	26.06	39.67	25.34	16.696	92.5	18.7	161	2	2
COG0394	b0982	YPR073C	25.34	36.3	13.98	16.378	92.5	18.7	161	2	2
